# Supplementary material for: Multi-omics profiles of the intestinal microbiome in irritable bowel syndrome and its bowel habit subtypes
Source: Microbiome. 2023 Jan 10;11:5. doi: 10.1186/s40168-022-01450-5 (PMC9830758; doi:10.1186/s40168-022-01450-5)
Supplement: Supplementary file 3 — Additional file 2. [file 40168_2022_1450_MOESM2_ESM.csv]

Metabolite	B1551F	B1557E	B1558C	B1559A	B1560G	B1562C	B1565I	B1566F	B1568B	B1569L	B1575H	B1583K	B1585G	B1587B	B1594H	B1596C	B1597A	B1599I	B1601H	B1603D	B1606I	B1607G	B1610I	B1612E	B1614A	B1616H	B1617F	B1618D	B1620H	B1623B	B1624L	B1625J	B1626G	B1627E	B1628C	B1630G	B1631E	B1632E	B1634K	B1635I	B1636F	B1638B	B1639L	A4588	A4671	A4823	A4954	A5022	A5413
(R)-salsolinol	2555962.553	4260862.51	14061818.87	1978674.121	2087325.618	2045594.15	3595637.997	8105006.682	2060041.241	2841765.585	5032015.529	1280924.932	1860215.491	4625381.176	3946119.446	5800801.577	610586.6493	1618739.417	5661911.404	3340424.125	1563709.528	2623081.831	2729534.651	5839601.958	3738362.595	2359278.328	4007218.818	1870845.006	9855482.855	1134074.657	4490518.657	1466818.699	3534737.617	4254413.382	5057068.847	3591662.944	1947368.614	4529436.068	46407188.75	2277094.221	13483599.28	2280548.012	775362.1971	1546709.875	2426422	1221213	1694482	39469400	25161633.93
1-(1-enyl-oleoyl)-GPE (P-18:1)*	37633.40878	238716.3254	733313.7691	73002.011	452066.494	611016.5737	170444.9424	280610.1286	199640.6038	166435.8857	88225.73263	118463.4972	385996.2957	334127.4702	322272.1605	460333.0765	227934.6469	483053.8599	231102.892	302157.7596	225437.3736	207137.6656	245416.6081	162304.9122	40769.15366	2842835.551	465268.913	9998.805218	92782.49843	619259.0432	491964.156	249428.5309	307566.4216	1266540.319	80236.97436	95249.9689	147290.1241	33797.33706	465939.8848	214785.8346	847848.6593	220239.4388	66971.65174	210509.2107	248747.2353	220818.1656	955443.5	101410.5703	247570.9848
1-(1-enyl-palmitoyl)-GPE (P-16:0)*	96040.98684	350485.3293	1380927.891	798896.269	123706.4607	952347.6377	85779.16613	327807.054	344367.0424	621763.4115	156190.1699	372456.4019	965632.771	540726.194	146188.1946	1425907.779	282692.0058	786252.0346	384314.3856	929279.3298	249327.3984	303797.0535	188922.667	91268.72303	6866.785736	4688015.444	152642.2396	96864.42037	413626.765	338533.3741	260322.7375	6903862.241	1064659.104	1205336.436	106548.8911	126306.5636	4638804.136	72246.59712	1201267.945	143394.6392	11584029.95	458403.7982	8661.032535	162792.3125	323027.6563	504679.875	613283.5	432077.6369	181271.2697
1-(1-enyl-stearoyl)-GPE (P-18:0)*	926952.8737	464449.7169	1347409.044	1305784.444	605115.6121	1890841.272	450335.8092	272561.2575	680051.7199	624847.8815	577608.2623	511283.3223	469049.2014	637140.5751	284440.5857	1365957.691	469509.3503	1281530.217	1060919.375	673664.4382	1245219.888	911315.4955	447713.9293	299785.9014	411332.4217	5920040.775	454635.2111	602474.3504	252289.9755	677413.8	626888.9779	847552.9535	1529829.529	2796788.664	574670.2598	554970.7387	321778.8155	585375.9909	1028732.674	362142.9339	3234380.954	1098705.389	536354.5894	425329.4375	1064706.75	1053395.125	730557.375	150435.5469	1037050.833
1,2-dilinolenoyl-digalactosylglycerol (18:3/18:3)	260280.3862	390487.5635	361202.2418	475188.8255	308738.5093	226042.4468	488834.94	526488.8361	603686.0267	389374.2561	493241.2191	497840.9391	326579.4466	1946277.382	373539.6804	203010.8541	194544.0263	380540.92	652996.2167	523359.6395	1190281.958	594974.5965	198512.096	1062063.795	345443.7836	437570.8658	11072169.07	655448.3386	539054.629	178209.3515	293672.3896	355413.6256	429030.1469	232117.6198	270628.2065	305460.8756	680698.0097	1271731.248	473783.1405	421517.5934	298754.585	321909.6984	280855.7931	710206	244030.5814	1386695.75	543265.3694	5731581.5	372378.318
1,2-dilinolenoyl-galactosylglycerol (18:3/18:3)*	587745.617	687379.9021	699019.3478	494172.802	518268.2101	526611.8445	655913.0978	510075.6314	604924.5454	703915.532	588749.9277	507990.5976	627600.9641	2503406.143	878545.7105	556110.8435	619267.8278	816180.1483	2334371.093	524391.5022	2435925.358	996860.5209	537859.9454	1507101.44	658284.4956	840515.2782	10913535.5	761391.8929	960684.367	559113.2921	526932.6189	888336.1284	616928.6771	525155.5286	502565.4273	552722.2992	1150238.73	939903.4419	837489.9935	895630.6002	554960.1382	626450.3965	683172.5791	973017.875	68774.9297	1308443	1030573.272	17849598	352411.9716
1,2-dilinoleoyl-galactosylglycerol (18:2/18:2)*	271229.6631	2772270.638	1730299.223	393591.296	366599.2803	205330.5419	940975.9388	58183.86217	266556.1449	1360583.702	39174.74247	186188.4021	1839512.46	247766.213	288991.6277	828564.7825	1182545.287	232968.3866	80574.00595	238052.1465	1504958.329	254119.0664	265619.3267	1095418.901	1063409.859	3949321.502	2390788.035	626445.334	489398.9844	1030765.947	291598.2979	49910.13204	45420.47449	799104.646	694169.0438	234001.2667	2585298.48	89361687.17	933008.6431	272016.097	933693.7991	2439748.403	313294.8576	499396.2497	268786.5915	1170539	206870.8594	794419.5625	594252.0801
1,2-dilinoleoyl-GPC (18:2/18:2)	133985.3931	498428.5829	3438380.061	445149.5528	238370.1428	462125.9793	741503.8909	199073.6751	492035.2081	160249.9698	252722.7828	93948.94802	2239369.782	720556.9319	300693.023	1181674.034	206621.3875	1021756.692	106331.1471	192744.1196	2819311.333	142078.3411	277425.6102	197066.3666	297245.2922	1775997.259	255002.8515	503906.8996	1748482.724	278528.1006	166034.4634	20713.32217	244872.779	702046.4699	248864.1551	33660.41458	775168.0126	4754103.66	391243.3632	333774.1701	68703.71554	927602.1878	366759.4423	189112.7199	287801.6792	1649368	187812.1406	584246.4375	208197.2989
1,2-dipalmitoyl-GPC (16:0/16:0)	440958.5822	277982.8744	893452.0496	442089.9632	203187.9954	626344.2763	221575.6368	271247.8392	748148.5738	404631.9415	212711.6093	320694.1771	245450.6559	680495.1833	221486.8859	293941.8283	282437.3974	425598.5038	212129.7121	236728.3725	605611.5533	374142.7943	344516.2029	212250.6191	243332.9824	2027471.596	361478.6851	364434.9902	279211.0694	456025.6541	217541.2013	991082.4046	286558.2686	960520.456	418016.6051	270314.3495	340921.8596	481109.2288	523030.2627	219576.8124	599109.843	681973.0786	196847.5801	393372.926	300216.3292	771458.3125	149782.4219	242006.1029	129129.01
1,3,7-trimethylurate	15366617.41	4273604.296	3906034.271	2241967.123	2099416.422	3196925.729	16782075.69	3455087.322	2442302.516	4659107.215	4970837.82	1793274.67	4396104.578	1954528.903	2924983.279	4625211.603	2685853.812	4003046.088	114241529.8	5708702.774	2100526.721	105856614.1	2640418.002	3388599.403	6140832.048	1760932.094	2428164.702	2499130.483	1867067.737	1894769.192	1879018.849	2223044.298	3949842.333	1909656.891	2816207.821	2007082.39	3108258.107	2802054.787	2485108.195	13984102.86	2109736.327	1687262.854	2332321.985	172367.3125	735729.9375	773448	25626490	21774410	35149712.43
1,3-dimethylurate	1646977.381	1225698.237	255485.9494	412666.7878	176448.5958	497705.0657	299135.5041	180667.6635	141914.4421	952445.0599	1515562.132	548319.7671	439294.8118	193668.9775	838799.3041	830492.1109	271374.3437	1234064.13	1265688.564	807652.544	181107.0429	821707.2436	638212.6122	2073621.58	2854032.849	236572.0345	52155.31061	399055.5486	68207.12446	90112.57065	97489.23022	152893.2755	1521091.783	3134.860913	318315.8432	166894.3902	400825.309	669718.1129	102254.0842	1327634.258	160870.345	402793.1677	69499.23426	52190.8628	151101.5225	182333.875	1940687.625	1037497.125	88188.00016
1,7-dimethylurate	13457883.5	53122721.26	9361765.217	10674619.35	7732539.126	23039835.65	3217181.723	14391340.12	1213518.923	35745092.52	27542398.99	6121112.601	15749978.76	10777885.16	419407.5473	22554784.37	12191283.9	8237965.921	11294403.27	18582778.89	7985467.891	5482338.774	40660291.26	54739508.42	50054520.08	7755695.075	7696859.424	13298728.37	1255639.278	6553230.31	1350377.698	2885778.97	79522644.96	3983305.054	15940400.02	3522798.658	19717441.15	37517887.24	2804758.842	32548360.13	6139958.981	10063974.01	16874955.3	1618341.75	6329608.5	7466255.5	22793.4082	6829775.5	1679907.208
10-hydroxystearate	1260868084	1181697278	1795147512	2056756355	4369377376	8359876790	3600853188	5208329618	1025331717	4510064224	2467976771	273688470.5	2447317103	3548944606	1041292980	988535413.4	1835101378	613357661.1	1362230614	1705664589	697970830.4	1000563663	264622582.3	540063410.9	1289237871	353179904.9	9595141679	1828417200	347079112.8	2862529895	5327779100	554457948.4	5043394145	3696841482	5796729240	9022330220	8074973345	3395089440	6276035808	1978542101	302464185.4	6741542502	3345384610	774886400	2370688000	346388000	1046460608	4001416704	4069614574
11-ketoetiocholanolone sulfate	149278.9038	480928.5187	174296.7895	763464.9154	202974.6822	233660.0547	172448.0226	191399.9101	230728.0807	177104.837	171907.0038	265916.6664	173006.1271	331540.7956	169069.6697	190122.8116	272777.5736	996893.1262	141614.7407	224012.9011	203849.3335	167559.2727	175837.8538	170579.8014	174521.1246	212285.2753	187932.5402	165166.1328	217819.611	189327.6057	168566.7191	154833.6535	465143.5436	765278.6166	245729.0231	177500.801	260797.1728	198811.1097	197960.0162	221947.5186	410081.9419	167244.2864	324206.5602	312569.7813	117580.9341	338306.9087	325340.5938	993985.6875	318688.8587
12,13-DiHOME	3356451.792	8029387.986	6325628.642	3496752.824	2987747.162	10486668.82	2130198.543	22463414.62	24578308.53	3013124.726	7496977.377	3616650.247	14253711.43	18267968.88	5543205.881	3901379.029	5003378.159	17232319.2	2227957.406	3265193.015	5135164.503	6584284.598	1517219.105	1305195.43	2351275.055	3838385.415	5137826.723	7880227.298	2650264.626	5298040.133	6826245.415	8921872.036	9632065.75	4887614.813	6031921.536	7942439.908	4869226.727	2455272.749	2344140.231	695113.7084	6803230.408	20810582.43	1326850.117	7822054.5	5713216.5	6394296	3431249.75	13870327	3306991.972
12-dehydrocholate	278328.6256	209899.1422	8507246.071	6058011.606	89082.13245	8013026.199	108962.3608	124559.2063	200376.6506	784569.1467	199641.4799	156063.9327	689272.9948	1755107.819	157044.2603	13550184.12	67660.61083	869094.2401	191952.3167	214566.8922	430738.992	185666.6836	119459.7233	251605.3492	129129.2742	28592147.04	838982.3778	2142384.134	607038.291	2619576.031	245765.8424	47589043.75	2830894.041	5721295.565	9856716.992	114872.3717	195416.5062	690248.1688	201925.6873	203364.9993	489616.8264	8123990.382	598343.4746	192346.717	124401.2478	8011939	217043.9063	591868.4375	219301.0455
13-HODE + 9-HODE	85537125.89	27645329.64	21128885.24	25868036.66	8478145.088	47218147.53	48950102.9	52290014.91	13211090.48	100130295.3	14051849.78	21107593.59	105161298.8	42941091.51	4298072.836	8818686.352	42931057.84	23284171.05	13182754.15	8919710.168	37917186.92	18128584.16	5841733.289	20745308.48	42019635.09	296079522.3	63186623.78	36242199.07	29522533.8	57415509.98	31433332.4	17323194.41	39645511.38	68818303.74	89404259.77	143658673.9	26542185.25	28988155.68	28546683.31	4579404.444	13371542.6	18180205.33	28786081.81	82727888	26556060	51458628	20384144	177072288	49625815.74
16a-hydroxy DHEA 3-sulfate	484697.8195	209285.4103	850574.0447	501784.2998	214888.4024	143595.4335	251347.7049	119628.4133	2270845.557	219245.1096	287707.5421	173805.0086	250761.8507	289599.8314	207943.577	477296.2932	526170.41	324170.6515	190875.3958	169534.6421	255352.6523	599453.5727	229526.2441	242823.3704	307951.0449	165710.0632	448743.9349	611063.8155	228719.7982	333185.1962	373776.3488	1081924.898	313417.2939	6723222.046	871635.3739	92509.17864	1352578.18	223345.8039	159088.6172	157968.7899	222563.8308	278419.5579	397658.4665	542718.3125	188156.7732	420976.5625	19563.8457	97771.25	428211.0819
1-linolenoylglycerol (18:3)	9990715.75	14479795.1	516637.5148	657006.5973	8100539.732	965808.6384	62406721.79	121294340.5	3063375.86	3434567.051	2716549.284	11554763.1	8700339.326	11649454.68	1855324.781	688579.3998	6538947.705	7633974.902	4373893.754	2366279.484	6259117.189	1875083.485	5347342.108	8780613.429	1941191.451	2874244.733	52507852.48	8700.883196	20511614.94	24614763.08	4029579.472	1834763.562	2088811	1249266.213	15070063.09	16371499.16	13275366.68	537302.894	4494897.993	4270488.538	4692359.755	4910811.626	8361122.601	3893710.75	1221182.988	7476960.5	758000.0625	12975692	34255766.51
1-linoleoyl-2-linolenoyl-digalactosylglycerol (18:2/18:3)*	40427.53858	193477.1151	353558.4729	137012.6933	273918.683	69334.46072	814867.6068	170412.5261	149576.8975	155246.1222	107604.8593	7653.032085	822814.2104	94633.78076	146308.6234	160250.4309	225609.9899	163079.4022	62991.34886	96340.12098	387413.1815	225827.8089	103228.6641	341683.5758	221140.5487	1348494.811	1057743.531	255269.4947	2248.881056	483702.9483	98278.90794	243933.2345	222661.0592	143090.7075	216427.3641	126969.644	340242.2595	12203505.15	234805.3156	63842.64448	391989.3869	755653.2678	6457.692075	163683.6567	134347.7982	277084.5625	173700.7902	312130.5	195460.4644
1-linoleoyl-2-linolenoyl-galactosylglycerol (18:2/18:3)*	276005.7751	143594.3508	266424.6258	203396.3276	103655.7115	15317.5922	318804.3716	220940.8659	155069.5688	355819.9284	134270.5149	157155.1814	703685.977	100486.9257	4026.473974	74583.82416	577398.5861	118936.5281	151707.1975	178426.1795	213530.197	115242.6882	111624.0365	904105.7533	311634.8791	3286882.683	2702881.188	40580.06462	115423.4133	476587.3095	231230.0073	176885.7405	141707.2337	59566.45657	147346.6741	114985.7425	467880.7045	8210544.106	63350.97193	73956.57432	845723.2223	40828.38876	147805.9992	185828.8281	108507.5183	436187.4375	182394.2473	1185928.375	202206.4981
1-linoleoylglycerol (18:2)	30557765.01	46684287.07	25890582.24	34775165.78	32686755.55	100977880.9	66155927.45	99177777.82	7369214.788	553478015.1	22725111.4	8549479.789	24043003.57	54028012.88	19161701.04	7010728.066	17556449.45	22731189.92	9603280.391	87765228.45	87592496.21	22725886.96	43804708.69	11284882.76	55018223	1183967654	580055015.9	10913844.48	39727521.32	501489420.6	80488784.98	6372475.826	32730866.96	392125628.3	338174952.5	43132067.52	77996960.68	34697608.44	39654867.58	14717759.01	30985831.35	22640391.69	38354860.69	28281208	27798388	112441368	9674527	89669024	80993938.78
1-linoleoyl-GPC (18:2)	685251.65	325594.0359	4570750.574	546593.7041	228985.643	491924.2225	267626.4296	797112.1028	348410.3964	431386.4014	272357.0633	377031.7357	1840268.629	1016978.22	292463.6691	2149415.389	291876.1784	408987.7488	349665.7601	349399.5196	1184802	391531.8628	331852.0156	424419.3723	325453.7722	8789633.466	684893.5265	237626.6393	295578.8505	470802.1471	282939.7466	412956.712	296850.8404	902439.7387	158238.6004	271131.7235	374443.3126	9964504.985	293069.171	307902.6604	287576.2082	297610.723	305983.016	132528.6406	520660.3851	4366886.5	635083.6692	373794.4063	226556.6418
1-linoleoyl-GPE (18:2)*	49197.13265	53575.81182	1925670.351	114782.2317	7726.465145	194333.8075	31802.28505	133752.0899	92792.59486	53377.56681	25499.08101	16256.9614	1440855.248	127676.8022	104089.5166	1128233.807	120869.6137	128811.6456	97965.40668	149944.6231	617975.9157	87840.93716	111155.0359	14117.56175	137085.3867	2233676.833	131796.1492	154727.45	33829.2928	80501.98014	95564.24205	97023.74285	19699.54206	375748.1678	144995.5791	226672.0733	34740.80639	1240263.564	187271.8113	70480.17653	349761.3581	141730.7258	22544.89262	160076.1907	130640.4796	518260.0625	147436.8921	124319.7266	271574.209
1-methyladenine	2453454.974	2489810.702	1688495.227	1706870.471	1808292.29	1545860.392	1396023.021	2120938.007	1262665.03	1733172.947	2087057.171	1648859.792	1412722.359	1448889.448	2138360.857	2269055.771	2465310.134	2881524.811	3447764.042	1282559.587	1441911.968	1654033.178	2610017.819	1501149.168	2104310.046	8305741.795	1506667.147	1977051.887	2137073.611	1486517.583	1735903.487	1190686.281	1700437.06	1524682.503	1307014.998	1686740.66	3971326.297	3339940.13	1484765.201	1313942.95	1537913.494	2087911.512	1955037.865	2106755.25	1966958	1666858.375	2880654.75	3042129.75	3675638.77
1-methyl-beta-carboline-3-carboxylic acid	28901573.67	2508361	2673151.186	2347246.768	2662428.353	2135426.127	2123394.58	2836384.919	2658119.831	2534589.126	2446049.004	2278097.44	2495948.156	2332233.681	75473209.49	2692474.907	2267239.965	2274424.425	2538736.079	2754587.634	2140558.653	17842389.98	2134316.683	2427867.772	2264160.866	2430742.98	2450731.123	2605308.126	3059684.831	2298422.385	2182367.472	2240193.219	2176367.855	3113406.712	2269049.456	2188377.859	3674010.022	2163506.918	2276255.547	2210620.603	3893588.449	2214363.631	2285594.268	36715.6953	274086.2188	1160610.978	72074.3984	963338.6034	1715686.455
1-methylguanidine	277896.417	788043.025	295537.3066	341720.4199	503323.5692	98936.51012	163690.4618	322987.6125	475648.8403	337649.2342	245832.055	337772.7698	798429.6272	1425903.524	680075.6197	330890.0286	431511.6145	945720.4862	326245.5384	293230.6217	120124.9315	616769.7802	305909.4964	160549.9113	286267.3294	347342.5468	435146.3076	799532.526	766241.0432	238863.2722	194138.5659	160720.8022	228490.3962	307881.2625	283135.3279	313807.5417	499525.5345	331816.293	452080.2988	442819.9299	578693.3503	184578.9661	472675.0629	314172.4375	394162	331227.4063	118977.6641	383514.7813	317283.2891
1-methylnicotinamide	285090.9165	916054.9746	797564.9287	910204.4004	446420.5243	1094646.98	403647.006	758746.5892	195718.9247	542859.0519	1164490.453	298823.6317	859663.3512	786477.2292	466208.3664	6103781.012	801868.3948	996494.922	2413374.011	750674.578	799553.5644	425944.8594	7635364.437	8359624.365	4782108.628	219632.0147	3910297.549	397416.0404	302717.7806	1072550.613	635286.4656	515257.7016	1388414.365	1570734.721	1753985.61	1325996.252	877707.3955	1610154.589	1786779.1	699204.698	1652793.991	426202.9974	942984.8466	1991986	889196.75	1149682.368	315001.0376	683089.125	387808.5532
1-methylurate	2786249.635	3984163.301	1565335.388	1730511.806	688080.8844	1477350.417	1544071.868	544295.8636	537307.2589	1004867.492	4649704.943	811570.4107	14431227.41	1935204.566	3240383.935	6314283.803	3769840.798	578436.787	476412.1762	2680155.888	1490394.089	2089074.451	11748990.6	11143696.1	19722902.03	1172276.794	2134284.873	2888572.244	236739.6184	77941.02733	2444581.841	560376.1637	2371916.53	356529.2101	216213.3962	263871.5934	1775913.584	881834.6276	1651739.751	1561220.453	777724.9209	2579848.332	1419594.474	1271613.125	1368086.647	2318176.75	307284.2037	539973.4675	1044065.212
1-methylxanthine	3546826.634	1994747.164	6807093.184	7318531.374	5275410.451	22823123.96	186092.5187	13994734.39	5738086.403	13526179.56	3991338.916	7677425.483	31391711.87	4998543.538	2161032.045	12476169.95	12447434.99	13027583.13	746568.6819	4886628.073	8162204.366	405961.4911	23783605.64	23924338.53	22347488.22	488254.0868	20177985.58	16070630.46	6551526.259	9452961.45	603123.6627	2827056.903	27282865.68	4039649.048	25019725.18	2539520.581	10610842.27	8286186.821	3244990.238	8173756.591	8363587.142	6725945.06	7360029.992	5434173.5	164310.3594	7396420	97327	870566.1875	4380417.431
1-oleoyl-2-linoleoyl-GPC (18:1/18:2)*	331438.3908	664909.8587	8638312.022	153272.2696	448196.8592	1977748.039	659990.4426	300661.7516	119997.8856	829539.8374	293100.3186	194227.8297	2395450.42	954972.2692	707628.6199	2430634.389	166951.2845	248238.6955	683406.9759	376940.025	4421083.397	302829.1404	48425.45286	37462.42418	391265.929	6083458.63	865969.8605	286083.8256	1101853.891	362681.7407	160999.9116	342995.215	407115.6394	726985.3303	348247.2588	253139.0166	241323.0558	2357521.468	591746.223	308380.2212	435831.9895	4086050.31	310670.9427	112612.3285	538533.4375	2977275	373303.0938	444324.75	740350.0335
1-oleoylglycerol (18:1)	133516527.4	22551256.63	244842639	113990690.4	204221293.8	156935564.1	29554365.22	71319998.59	42437835.6	2132171941	19190710.64	51786860.53	105639219.6	67903907.3	53878702.31	29124952.16	132664318.9	89012714.4	25983600.28	18403939.07	207279197.8	19228968.65	86316726.44	70988413.05	268047044.9	1435918671	977421827.6	105112770.2	35796799.5	2141613823	32357341.39	4113275.61	42451667.94	570622605.9	159895633.8	23282196.44	50100110.14	77904888.26	168123322.1	67844049.72	38935862.51	64532341.63	20064225.27	93656672	64024792	237788352	20353236	57905728	151562814.5
1-oleoyl-GPC (18:1)	494564.0189	607449.6996	6613096.556	1138843.282	518233.3706	2822785.754	624413.9092	433612.9629	533733.9542	2003031.906	308091.2357	351130.218	5714772.685	4800321.438	345641.4122	1399198.773	360008.605	340351.8186	380636.6992	463181.564	1115281.867	321737.6233	329942.3306	386465.3794	508424.6131	11424384.02	1302497.59	1035373.766	334753.0535	1624307.403	498735.1224	579527.6331	508124.2478	1335984.149	1041224.105	346593.5605	405460.3864	4262120.251	573952.6687	321721.5578	482553.4556	3736785.739	353310.484	215116.5313	1054823	4083345.25	216371.7565	209183.0313	1008019.498
1-oleoyl-GPE (18:1)	72069.20274	76762.66449	2622443.997	353773.921	532737.8651	429170.7438	112017.1149	86976.36831	398778.6625	470569.9608	57893.53638	93879.05294	842756.6698	899523.4335	123365.6701	782545.9265	419360.6854	119675.5521	592387.7491	799903.5494	628639.1866	50902.50016	356623.6929	45957.40961	14253.91356	3397165.754	1119520.195	183752.5438	134688.8262	682038.1955	59036.90991	154758.4966	333769.2151	1888049.112	266461.327	25902.89765	114880.7459	486312.5686	419533.0577	135629.5108	1133245.875	634674.813	181349.2939	149442.6082	478373.125	685034.1875	182505.6719	186859.7839	560864.435
1-palmitoyl-2-linolenoyl-digalactosylglycerol (16:0/18:3)	310459.6524	152580.6596	89798.51733	316630.9088	188630.1921	104609.1643	570945.6002	224378.0994	312463.8899	144703.4232	433570.5421	455002.1535	243345.3823	561807.9467	81479.40518	31636.32111	73452.81968	249201.6404	122430.6667	401134.5271	593914.4961	530460.9642	441456.9423	1040305.217	220009.9024	423704.721	5751592.459	437295.4842	391734.9551	112070.0395	181929.5986	203523.9926	724465.7865	77179.14009	45241.89577	221075.1575	270667.6177	1612799.607	106182.4779	381707.3022	187309.8671	319886.1512	446862.062	556274	113857.516	467279.4375	126090.3119	2721763.25	334662.1115
1-palmitoyl-2-linoleoyl-digalactosylglycerol (16:0/18:2)*	1571150.963	2641587.962	412237.1477	1258708.945	845951.6304	934803.4665	4099883.654	2349236.409	372226.4537	136378.9246	346201.4985	297805.6375	10793369.25	279302.5134	800169.1333	224299.501	986904.8502	424752.1649	242870.4628	293962.268	218723.2505	1016195.534	500880.2575	518192.8325	627866.787	3408437.817	3040063.688	4422696.861	386171.5313	1123273.719	655145.6385	424732.9304	343729.586	369309.7122	1508411.22	347660.4642	3277739.828	47128637.96	1221375.108	1148847.12	886047.6495	7894946.841	1506410.751	457250.9688	146999.4844	1044814.563	566764.9375	1159828.125	1242707.604
1-palmitoyl-2-linoleoyl-galactosylglycerol (16:0/18:2)*	126786.8022	3131716.256	846221.1485	239888.4296	178314.7761	266507.3932	1605366.154	292860.985	249955.6178	512951.1175	127373.2559	71488.01934	596651.5571	220982.3113	284372.1308	299435.7402	731535.804	156262.488	322356.055	170602.0773	1807005.379	269380.2081	85816.10593	1100630.19	1831329.418	637191.1707	370447.1703	240318.6029	229545.3591	509513.9038	123614.8398	71533.30074	84136.24757	608206.2394	697573.9626	233372.1716	296665.6503	4427267.04	170110.9177	264435.077	231073.2722	674221.9986	594545.9718	171882.6875	375123.176	512154.4688	213368.2689	1097520.5	271915.6597
1-palmitoyl-2-linoleoyl-GPE (16:0/18:2)	361963.2056	101591.9842	490022.4808	786806.7535	594854.8651	1501945.744	80392.62603	110056.1658	1320877.307	1175999.766	281873.6402	35910.00244	1098555.168	489070.1758	436309.4337	92175.49758	8764588.849	5340658.232	892850.8819	1973617.268	455385.9806	3167545.567	2206177.593	11019479.65	1256463.938	642978.898	692765.3414	611351.9421	2636211.809	815402.7218	1455830.97	768820.2148	628437.573	2127580.507	213224.6777	1956604.628	1438124.153	8003159.257	1538850.282	4120380.009	7545753.461	3011641.566	520064.9128	1159602.054	448808.69	3285495.935	491717.5625	699894.6773	790142.1709
1-palmitoyl-2-oleoyl-GPC (16:0/18:1)	1162056.058	1142500.674	8224014.136	741344.8374	796241.4114	2829898.38	755758.0341	1042897	1481884.678	1303715.295	807061.3897	775787.5184	944225.6411	4738894.861	973398.6486	1906651.405	551761.2228	1922624.568	1380769.506	598020.9574	2697220.153	1656571.628	938822.7798	480667.8764	784396.6613	6038376.083	1357921.899	1090002.701	997574.4675	770818.841	324729.8528	1508886.765	637491.3747	1672456.814	533625.2856	527635.9093	857403.5125	2773496.417	2005599.322	928521.7043	1353569.877	20981150.96	472827.3125	323890.8125	887878.4375	2728016.5	2219233.25	725430.0625	2078784.936
1-palmitoyl-2-oleoyl-GPE (16:0/18:1)	981138.7638	142237.5416	808534.299	337077.8188	1480148.35	556538.7597	811290.011	185664.3687	1464839.997	870328.1836	955662.116	261364.9138	1327799.352	818456.6493	90433.9853	817553.2239	5612453.666	5467474.214	1778393.462	2281894.604	990291.7383	2881387.784	1828083.199	4854555.477	1170036.379	1528505.443	834420.9243	1091054.163	5913184.751	192774.5323	1119849.114	215482.0678	825943.8749	1081236.961	648258.1334	506924.809	4106888.584	6712666.29	3547386.452	5276690.572	5647927.215	21310275.21	892326.053	1554602.096	166706.0156	1797302.346	825554.5625	920060.6549	303224.0387
1-palmitoyl-GPC (16:0)	1636323.657	5545077.128	32567906.71	5655730.223	2662651.132	93000813.66	2607700.615	4374588.686	5879284.228	3910120.026	1412491.377	1434872.439	28698627.49	39241196.6	1884670.981	930676.0696	1271650.598	1462626.023	829406.3909	1484963.392	4418057.905	845301.0051	2988967.368	3262147.929	1068925.739	19857184.54	20698340.42	8132325.992	3627270.026	11203716.99	3285558.141	3605198.484	1673367.273	23415940.54	7825635.374	917953.2708	3089562.044	54217642.6	1917490.546	908122.0593	124702.1161	59038114.98	2247309.434	1276451.5	1507637	11699832	817317	1121159.5	2577208.794
1-palmitoyl-GPE (16:0)	1153839.11	3986430.914	12037161.71	11239179.85	2273640.649	5223589.969	1897991.606	3754131.497	13790722.13	8933083.344	1291100.837	4110096.828	38987369.84	21156046.75	34423.53288	1311225.196	7016441.607	1562310.804	2980861.797	17556618.18	3355565.692	2612868.139	2617544.136	3749469.612	6221479.71	5111603.817	12008508.79	4453054.461	705857.8129	11830590.86	1867608.207	8226125.737	12473616.36	12422988.3	7680530.613	1452101.701	6825254.911	4604638.415	18316627.58	1279822.207	22288412.87	27335272.55	1513571.981	1370916.375	2295712.25	8071175.5	1595375.25	1137228.875	2999908.209
1-palmitoyl-GPG (16:0)*	790526.661	898178.3114	2091135.66	743483.6897	495716.0167	1332110.604	270650.4429	1123639.228	981862.2115	1981358.234	233425.0483	889009.9469	240553.4961	1254848.472	153180.9679	204995.8241	222804.7506	286385.4419	354203.7966	3438018.24	1682299.742	425463.5748	371193.3365	218409.6908	354298.2344	131326.0311	3098625.561	424806.2138	241156.2313	2104792.102	297083.7598	1583591.903	1282857.604	1686658.693	2552842.841	297686.495	2075642.31	4215029.987	980626.1877	266876.6356	361888.4386	850258.5503	487103.6625	1543139.625	116633.5625	2158092.25	451019.0938	959642.625	1410429.334
1-palmitoyl-GPS (16:0)*	92641.82985	340339.7358	433215.2923	222567.4512	1302265.624	631844.1505	561724.4878	232094.8825	479319.8199	778158.6156	286272.428	511383.6444	500407.6303	380184.4312	341240.8504	513483.7945	592304.2853	243619.7326	559625.4833	529249.5375	225845.6767	744563.4963	599411.1793	288205.4808	353522.9579	664811.0489	2595104.809	481944.631	536896.0058	2273306.317	668142.8857	3220801.781	981974.1745	1560740.342	816391.56	399090.3334	372747.7914	477831.1789	366750.2192	450203.2457	96255.55919	329425.4656	354180.5198	607967.6122	395989.3903	1359058.5	211744.2813	560854.1036	870208.7501
1-stearoyl-2-oleoyl-GPC (18:0/18:1)	351519.0148	386807.032	2313966.704	217011.9162	30974.2973	223986.7286	149531.4741	442036.1058	453652.0101	407107.1397	146028.7372	76315.74294	172967.8421	1272426.68	86466.8948	642387.6716	6004.330356	544195.4534	605435.0632	3180.23489	528905.5898	824943.7028	147195.9275	168071.3202	202378.8846	4087651.28	466194.6394	311482.0813	210675.4886	108829.0753	2340.196054	441083.0285	173029.6506	510999.1555	231766.7128	91298.3454	82554.66613	555238.1938	961094.3115	65612.28936	455464.8334	1574598.307	146259.3794	148558.5563	124594.9453	168772.6406	900643.9375	204343.9386	1925298.275
1-stearoyl-GPC (18:0)	985135.3945	651453.8003	7726074.102	306638.1271	673346.164	12420298.89	590030.3444	845549.7086	919038.9102	310802.3749	1716761.466	600835.9034	797829.7559	6436048.003	3579969.156	651359.1825	604198.539	637347.413	494650.4231	302095.7266	2690896.452	654555.2735	323116.6631	647012.5907	1765695.195	64613802.81	6720234.719	2822186.293	132172.3384	4050097.587	346927.0831	1487195.162	537306.1018	10040138.84	1337359.904	446531.0706	813185.8296	6679175.745	221012.2851	660042.3024	1217079.19	9537327.394	316059.3836	588225.75	1194950.875	2324253.75	1099254.25	665099.75	2237552.861
1-stearoyl-GPE (18:0)	75993.50325	111361.5056	1258750.706	306436.2193	117922.8207	1176874.141	91074.37086	158949.3402	375541.3998	492864.2739	112737.1133	117630.0214	135646.259	1030651.52	379818.4649	425746.2702	141021.0559	657182.5747	315417.6684	255780.2336	1207647.577	100210.1638	66420.21366	89986.01988	325125.4634	5475694.832	1170476.816	432243.4646	163847.7643	562959.0707	12999.09012	350084.8816	198036.9153	3085137.572	254165.8652	1621.907012	468161.3168	1088579.256	503192.8268	204513.457	1758428.644	1882546.052	19965.55781	306120.5	568712.6875	969582.4375	484151.9375	191637.9375	715907.4975
1-stearoyl-GPG (18:0)	136022.9995	210117.5935	405457.7388	21913.1388	94889.84268	123146.1367	22578.76682	303693.3771	373756.314	1012447.363	225569.2985	377240.3872	62852.17332	248042.8625	66116.99778	91040.59893	67687.63478	22044.33973	69902.99825	546336.3779	367709.5911	111341.333	140356.8021	65895.27165	73091.79389	44888.68674	2012816.738	84361.50167	32885.24301	918796.1393	241866.6154	870364.9558	627362.7925	469864.2756	1264991.114	103595.3887	229622.2518	1891236.116	299676.9886	39855.01577	8491.283613	11661.42609	91705.47375	338858	109470.2666	513949.6875	98080.9375	97479.625	233925.4391
1-stearoyl-GPI (18:0)	76663.01653	142371.4895	515860.3155	160331.8835	92890.48679	270385.29	108201.5401	1486817.159	217236.5524	725654.3373	883357.6276	241318.5906	61289.26101	2174548.8	357575.8684	193027.2973	229269.0109	253874.7733	688432.5108	321236.6654	475175.5374	497791.3189	97104.62666	108267.6656	430654.5057	105169.7848	1013201.858	115219.3646	422544.0972	1106030.76	264110.4495	1936075.751	544136.946	1226150.972	2447520.468	778247.5208	82432.9981	222309.9193	2468777.207	226456.0873	215751.6814	756231.6566	79625.17927	379716.5	153157.6719	719777.125	323233.4469	124938.8711	295841.2114
1-stearoyl-GPS (18:0)*	571067.3371	279053.5733	1252243.838	403753.9665	154950.0275	679149.2263	117891.9102	126544.5905	532810.1672	1324694.9	574139.1124	488152.4549	2705779.742	668801.3707	284269.1666	239720.5779	2133111.601	708321.8855	472344.7136	240074.1859	921637.5124	630638.4963	165667.5642	935691.0315	128880.5464	522850.2089	2799718.122	225943.7964	412010.145	2940700.556	279742.5731	1147971.271	1247696.225	5655678.053	2379501.103	596510.885	533198.2222	248885.4541	2378454.209	369127.1391	977720.811	132682.368	356459.4337	1117770.125	391473.75	1290397	643144	378992	1730069.514
2,3-dihydroxyisovalerate	805960.8428	981087.9974	3504492.806	644276.3389	787208.9844	2196185.607	898084.7926	167032.7415	155414.2399	682375.9771	388099.9332	255952.876	114904.3649	427219.3249	126767.7253	3556465.811	379294.8496	539315.4936	487413.2918	312213.368	2529301.766	346592.7484	222429.8358	591440.9202	789216.04	600817.341	4461101.127	422791.2155	198365.8195	1993261.569	344893.6612	702607.8055	613667.0203	664401.9634	1205494.709	269892.1278	1509144.224	1533169.889	324162.2815	1550428.01	414880.9974	803739.4129	398762.6004	476722.4063	136974.4844	1528512.625	845235.1875	449759.6563	2951281.822
2,3-dimethylsuccinate	6188730.263	3244336.98	1061070.77	1390738.636	2048172.907	241386.374	3525899.037	5459687.064	1717302.21	2781433.923	4261512.69	2418764.014	278596.0013	2161958.141	1530292.181	496818.2467	1849557.835	4883871.36	5087859.636	1187040.601	230996.256	3380595.531	2301747.043	4157937.103	480093.9616	1783469.034	1934105.803	128585.3593	2412184.257	1840406.828	1532605.747	1506468.962	1986391.288	745419.1914	1671538.806	3010720.727	359538.2668	1018951.21	161502.7489	2214940.393	4242128.78	2207818.12	5198847.567	245573.25	2585961.5	1331515.625	3302468	1361366.5	2058566.219
2,4,6-trihydroxybenzoate	248503.748	337088.2262	207081.7328	232016.5484	154694.9695	4344663.222	381081.4746	627379.4883	225898.8944	918009.617	339744.7396	1996491.298	244035.2467	250078.5348	284725.747	8325628.537	345944.0464	152595.197	932694.1353	429846.8555	11931652.23	370690.2536	591977.9467	419454.24	163738.0124	3060531.285	1887596.733	1059188.23	78225.33241	875757.5017	1253671.444	569060.2192	264071.8434	806723.1949	4904.968849	135591.5753	1221151.1	332155.89	295268.2139	364008.1289	562580.3004	1048067.471	418223.8019	417311.7188	508586.75	634965.4375	211325.2656	1550256.375	328763.9745
2,4-dihydroxyhydrocinnamate	580779.1154	2748949.407	691883.8561	1983309.685	214584.0292	915559.1471	908888.8506	115976.0654	390737.0975	1659816.872	351676.3393	95638.62923	2593749.876	1747686.258	263152.719	4568104.272	370436.1804	319760.6184	466644.679	189899.9739	2301863.864	51168.06593	5129087.951	120924.4293	3360378.708	163815.5678	5299521.181	382467.1859	167622.1384	6415891.479	781663.6254	890770.7724	1638994.259	219560.6548	1488987.715	547369.9703	1100951.9	1116716.009	869365.6686	232232.3729	2112390.335	672593.906	209266.8449	378704.0938	54903.1172	1905960	230940.2054	689115.125	102213.3974
2,8-quinolinediol	9829743.76	31038548.97	6162956.962	6439480.921	28546058.14	324868.0916	266088413.4	4661181.994	25136687.04	81403856.46	121633079.8	403627028.1	10381059.32	15899029.28	504714092.7	180665154.3	13354578.26	1127032.64	35219648.9	111612990	60424839.52	21504227.58	10033168.77	64575707.97	44343047.68	22852947.75	76526910.45	87136029.58	39294133.02	46779117.67	11604289.87	4382612.771	37090242.29	15856055.47	13416033.36	28781897.42	15537900.42	3615372.513	62072304.29	398863316.7	50088729.24	31186425.26	15442819.3	1747060.25	117406.2969	137345.2344	4079728.25	985943	104051800.8
2-acetamidobutanoate	297561.3838	229099.9421	341215.5735	265447.4992	278035.1282	461705.2405	225749.9229	103947.684	307466.5001	428043.2333	126970.4189	225176.7378	473467.4291	197465.2584	51129.11461	417711.8981	396807.9399	257481.7966	199705.0164	49603.09596	237956.0472	124368.8979	698537.9683	446666.6001	785702.7561	297631.9141	337794.0115	1023479.206	260175.6143	286718.9572	174344.3212	402319.7627	265799.4756	541357.5418	401707.2629	356664.7405	466822.7349	348651.1179	551554.9032	118002.6416	527120.3818	416932.8592	128579.454	245549.7838	190750.5156	836275.3125	97083.44893	160282.5892	199917.4852
2-aminoadipate	2109405.265	1955175.652	1474067.551	1947079.473	2876392.424	811894.8648	13057688.3	1592200.006	2596447.107	753539.8729	751245.6986	2054283.419	860705.9796	8323757.129	864705.719	1201514.884	2808109.557	2797267.937	1755432.537	344551.8091	422741.528	2042347.266	3382524.823	2707711.054	3581019.245	1132902.5	1825855.418	3409861.513	1003372.226	1176789.096	9281694.703	1939832.573	2683395.891	1973398.711	945950.5997	4116678.802	2885954.519	2743537.732	3894410.175	1229131.865	226183.9096	344648.5092	3081250.833	1926308.625	1354415.375	2224403	575070.875	1468142.25	1785779.244
2-aminophenol	986709.5266	472423.7448	382550.3207	694046.5303	794671.3265	1066542.562	849331.0134	412029.1014	1469494.614	947363.5977	408188.7444	546486.362	2307674.924	647507.0534	727003.4909	917960.9729	2896000.651	1232422.617	831370.9285	385855.2601	706655.2957	473853.8506	681774.9443	498069.726	1182981.072	450230.9458	762225.367	734797.5671	1156613.643	1256708.835	891072.0787	958117.8764	703392.7944	1275358.344	652549.048	621265.1948	1019117.117	766014.5658	1065915.292	653522.2175	6028489.099	430007.1581	590767.8997	623974	644991.875	718270.4375	853894.375	570683.4375	1112159.449
2-aminophenol sulfate	113364.847	324673.6149	206502.2641	139810.1244	100299.9416	1036627.197	47697.73021	196049.7901	30635.86273	185045.1604	223968.5555	92510.74851	167859.3604	302109.3784	287432.3881	327643.7958	107845.1297	214667.2663	309853.2555	55806.11975	226611.4296	99593.81453	223459.6684	247283.5615	152796.8997	324435.3104	26316.69626	171808.7523	1159246.482	32801.0307	386782.8241	430496.9644	68343.77377	494269.3828	71776.78955	117720.0292	150554.9175	410519.9859	170608.0917	357221.302	398111.8844	220082.046	164771.8432	231748.6094	128802.9741	377969.988	371716.625	288050.4375	228796.345
2'-deoxyadenosine	886804.1676	1373342.381	959850.2152	2664230.727	2477139.637	429675.3055	1195156.665	661469.3978	512352.7229	1414054.799	1840912.192	658875.2804	350700.1026	504624.1039	2091830.512	409655.5253	1103689.1	881528.1686	1436336.746	822613.3443	1253191.459	585962.3716	2413107.625	2589035.951	1735238.775	634029.0686	973417.2403	909630.0126	7767867.466	619721.123	22930834.18	1027834.599	3415691.315	949027.7603	1461905.967	725571.2629	1184581.383	781581.5116	1192994.404	392801.8221	543280.931	2031088.76	1035470.678	1214909.75	1497304.375	438574.2188	3173165.25	715497.1875	693698.6643
2'-deoxyadenosine 5'-monophosphate	103462.4619	237244.0469	206633.5327	130002.4758	576350.9706	131701.3517	307075.4571	163461.5422	503794.3705	1028259.71	196622.1286	103303.809	144973.736	451622.492	611323.3132	167183.4299	101345.3755	108410.3751	199688.4211	514188.3115	135957.4244	345524.8269	118705.0096	187016.3588	188848.9778	638739.542	1487556.295	123521.8484	194612.7071	213035.0387	104456.3175	121238.0104	111887.6826	371643.6265	139163.3208	371693.8732	95158.70366	182894.5485	134636.7676	159540.0232	215617.4015	213066.1321	207217.1063	339603.9063	96183.5781	126072.2734	131975.0442	753442.1875	350217.4342
2'-deoxycytidine	4987379.759	4748948.812	12377796.66	15360730.03	8056167.891	4448088.014	4294191.51	3056355.403	3076155.799	4223171.968	2021752.205	2982266.506	2579978.183	2323411.587	2242035.156	5190364.153	5196667.813	2765687.279	3342634.582	1863350.491	8136380.239	1203974.567	5031235.067	3652045.832	5955558.73	3165993.31	10635175.8	6673990.684	15132549.89	3200774.981	2216881.548	28112099.19	13607348.99	5585949.888	7418718.53	5731468.155	6918072.036	10072043.51	2383068.554	2417522.507	5893107.079	4039616.653	3421051.387	11422488	6472761.5	13702168	4971534	5324691.5	1492252.986
2'-deoxyguanosine	5667547.754	3358275.241	2501629.516	15540937.59	2697062.508	523377.8238	2150036.283	512200.1891	1514348.345	1836506.156	2431399.099	839180.4274	990674.188	1229398.739	201827.6456	464853.296	3946675.996	1782325.676	2749583.061	2015532.359	2436313.549	271006.1031	2510038.031	5458933.695	10998316.47	2072582.411	4334731.415	4074450.298	3093581.235	1110826.737	2192487.692	15924183.23	12768482.35	4349828.106	8371029.989	2673805.272	1652358.276	2618836.626	148111.4957	278194.1007	895157.8145	3233950.748	2217966.124	13846024	2491839.5	6587394	567490.1875	1751166	280898.6407
2'-deoxyinosine	10490276.75	10800739.32	4408420.124	17741933.55	13630297.12	2108694.718	5608480.099	1376706.283	3559717.797	5912280.117	4399168.114	5840930.207	4714494.584	4988528.545	675615.821	3119992.319	11615418.87	6380960.46	3659094.678	3384880.361	4379840.661	578888.7835	4347811.587	7845395.974	13059114.27	4734434.921	11142636.86	8021674.624	4913899.586	2980110.455	1760561.441	24145970.98	18079691.88	9608159.624	18712944.88	6797590.598	18659128.66	12067092.71	1168101.502	1393791.121	14681859.77	7921344.55	7689829.681	16297159	2689901.75	13874173	1450391	5340319.5	930618.725
2'-deoxyuridine	10652011.62	7994325.55	4930855.914	9862878.027	7709336.668	2673219.665	4683780.885	2571901.242	3874076.634	3319651.708	4713480.982	3573476.042	5563895.527	5495024.23	1133524.452	2455289.65	7462314.204	2876487.289	4608089.846	3367688.468	3189484.736	1164369.407	3572664.443	5269896.007	9890590.127	6292283.267	3584191.878	6646365.269	4970014.499	2512775.437	3283350.539	14121105.03	16145620.07	3853628.973	20729117.32	5885741.712	7032777.704	3971656.658	1446535.566	1472769.547	4981857.322	6296740.752	4404998.841	19226796	4605023.5	9396340	1650026	6967774	1786145.688
2-hydroxy-3-methylvalerate	604189.9362	565369.4096	1683044.185	509741.7465	506737.3396	1144247.352	607463.5361	561244.1714	557817.001	557693.6703	525555.9438	561741.6447	38747475.75	812081.2391	521515.0846	2319202.303	587703.9424	511793.3052	501348.7368	558447.9789	2843573.595	531127.2233	503048.6844	512349.4792	528469.0386	1417889.115	580835.9642	569569.5864	556071.4957	558564.1004	743542.3583	806403.066	551709.1668	981664.881	662579.9061	602871.9365	549450.0805	1906080.043	724874.3599	707881.9965	617426.6404	604738.402	602594.3487	177851.5	598169.8607	409096.1875	563442.5625	320059.8125	499671.1731
2-hydroxybehenate	6153004.445	12548731.97	7075422.165	6955130.908	5397146.331	4709053.546	5384264.809	6874950.079	5792946.31	31148737.02	4091844.054	6025732.275	3517628.109	6789818.65	3838256.67	3602768.522	4253886.817	14640172.66	4749392.287	29123383.82	4546998.121	30215841.8	10294666.09	4198434.884	7993365.519	3524608.612	19656862.12	3879900.35	7548723.254	11131940.13	36298189.61	7733751.728	9733327.585	5050699.178	5617700.18	5442318.451	44719613.41	23124375.65	6428090.031	14499914	4996407.599	14064205.76	13453340.03	10031374	4617087.5	11198147	8795453	5731151.5	3559102.65
2-hydroxybutyrate/2-hydroxyisobutyrate	1007067.128	560204.6773	1701358.745	1143083.704	735821.9637	2138569.2	1379602.33	418597.3418	599790.7632	1028472.708	584030.1382	917900.5815	3379587.012	575826.8022	460461.3674	4025644.458	954938.6093	505852.4146	632994.6605	790864.1463	3032495.399	1175310.53	750461.684	2161822.595	1541104.648	4073120.749	1947665.286	1269348.496	303718.808	835455.1618	691622.3616	2338168.512	728957.1753	2758395.928	1053490.474	835306.3386	662006.5636	2231122.547	1573602.281	159277.8116	1386124.739	803146.7839	586680.5659	2800162.5	659194.6875	2461583	563548.25	1326560	754186.756
2-hydroxydecanoate	801172.4413	897128.7712	539367.7878	1155099.961	1116725.144	874857.7152	730118.3537	493620.9879	375685.3309	620362.3593	385140.4036	768341.2786	604174.2141	963692.8043	244822.7854	507627.1933	927318.2999	347566.0332	234897.571	627940.0797	309979.6079	393281.7314	576974.3047	1309361.099	577368.0986	363941.4315	659075.5175	1606653.015	270436.2679	778207.0221	660053.573	1137253.06	1692610.998	589867.4394	678467.0558	1671485.159	1418563.371	405897.3621	453597.8622	282024.2571	390799.785	3184635.127	359190.1871	953495.875	615713.3125	462796.625	401064.9375	1371471.5	950904.9364
2-hydroxyglutarate	64180629.43	22834703.41	74740441.44	31267405.09	41422945.82	69009420.57	28823443.63	26293683.4	28184902.31	15608662.28	57900006.29	20693346.57	25751677.17	26404822.08	48949731.08	489980774.1	73527943.15	22214394.22	40637050.86	14637412.28	83472954.48	53331059.76	33616627.44	74521796.73	116837431.6	14886594.73	14799789.58	23201494.57	28522619.75	44188206.44	29183534.06	28803385.08	46727924.26	116379514.4	16877257.86	18911539.88	40261759.33	14918062.19	23968819.15	17431235.58	38246706.95	26179314.37	22428091.29	17935130	11910424	158334064	11520282	37142724	88340038.54
2-hydroxylaurate	1268449.442	967003.7433	99575.25081	31782.33494	165901.3254	206131.5736	220390.2302	298928.3581	95974.62398	488689.2386	1372296.577	968405.1979	365280.0219	493604.1379	269709.2278	34944.87098	156884.5014	1429320.305	368456.2007	914203.9945	132021.0883	362294.5954	758766.7649	77629.29949	99897.82513	113162.4803	290532.7077	34787.94293	200401.5204	201946.8257	111253.3129	56882.10407	428339.5072	22220.62191	140332.9516	172906.419	662327.942	187123.664	134232.3739	115688.7098	314872.5283	325176.7534	593521.5325	179214.5938	297091.7813	239538.9063	252452.5781	273424.3438	1018514.258
2-hydroxypalmitate	62734062.57	154990175.5	39554266.18	57895440.44	48153741.25	30191075.67	27729824.83	60120073.79	33478331.42	266132421	30682925.35	175082845.3	36598548.65	110871369.9	21717715.21	21259359.09	34241772.33	224680416.8	27418250.31	282600459	21563485.5	245919389.7	153973424.6	38878492.95	55854763.72	21604195.73	241398011.6	21899423.72	63958031.91	52269798.16	365182941.8	55482549.41	167622670.8	47529750.65	93670441.61	51682464.84	247301078.4	123694742.6	38230884.32	87343540.07	25358830.88	165733420	80006513.48	133967912	47711284	127973376	42916228	65347824	32652639.09
2-isopropylmalate	467584.0487	543497.4359	41148350.33	8809471.601	534883.2654	14044961.72	554674.9962	665511.3307	8654546.475	751554.7297	714019.7409	5372351.907	2773215.779	1068017.156	382019.3308	26562452.23	1184453.322	561026.8702	511648.8015	450284.5668	23440018.05	3327285.956	1175696.463	666181.1501	58662.001	1874917.27	2500722.177	4612052.444	299203.5112	21440810.21	24058.32594	3226724.798	1175125.551	8497974.222	2086035.46	567417.3549	1469834.164	866519.8935	19014060.79	341920.0885	8310981.808	6365995.392	505888.0523	1042897.375	190148.9844	12155210	207961.75	1258487.375	1552823.372
2-keto-3-deoxy-gluconate	978798.1717	795098.5012	3230471.392	1114646.429	790921.6772	1886313.424	1076131.21	655337.6325	1044831.324	1143463.464	1370644.553	1482734.607	1121555.253	684634.7694	966048.0455	1170793.376	1841364.714	846633.2057	539702.9835	675223.8932	790208.6161	1121280.12	495479.2583	1611174.484	1410590.665	955141.0086	3387566.763	1831146.137	821308.1748	1197056.835	1057053.027	2437505.067	1012567.348	1039975.708	1298355.263	915963.5625	1135301.983	14832739.33	600906.1248	552607.9975	979859.4369	688263.5868	1346274.329	1086828.979	673499.1875	1215506.125	365156.6563	371304.5	2793289.684
2-linoleoylglycerol (18:2)	8578278.674	3411556.889	13574552.98	5600007.039	4746474.8	42240998.57	13474583.48	7688514.444	4101926.244	67775336.58	7781042.963	1897652.065	3364653.292	19985031.41	3453420.008	2999148.017	5161763.18	7772744.062	5505029.023	19103012.5	5795160.195	7795144.709	11347786.46	2720357.935	19235333.88	80318869.47	47202599.11	7008264.421	10071135.23	65951489.44	13431409.63	4014451.252	11635090.51	86028582.72	129650580.3	11565199.05	5465290.497	9286122.383	4636757.862	288026.1825	8270382.39	8055516.143	9922096.295	6994422.5	4300901	31495184	909319.8125	14382898	8192113.639
2-methylcitrate/homocitrate	2782146.02	1558187.262	3908220.105	876688.1817	1100625.293	706036.2199	736607.7236	2958145.456	6089916.701	3309714.363	546659.8277	2374791.987	939058.4505	1056252.6	2383688.958	4813361.753	6636980.726	2004851.15	2039214.468	1727771.127	4707229.883	2115627.992	4118486.371	11429840.91	9270722.54	2205883.984	2588827.81	3846709.765	345399.1211	4632561.609	4149365.959	3702497.245	3218898.715	2642784.991	1353948.965	990066.8182	3450859.576	331330.474	7611876.524	1197529.637	3047341.119	1159346.188	1247605.499	2997642	918362.5625	5161881	1238438	1782973.5	529904.0091
2-methylserine	2257127.382	657981.805	2020786.945	2363288.91	4615155.657	1697812.322	548653.6261	1217020.215	1417539.607	1044714.763	958416.9893	1510979.08	505099.9225	1884681.532	954488.7175	2146828.793	8319692.791	1543864.137	305455.2524	1156383.258	835345.3729	521154.2974	2637399.086	1574802.873	4427995.315	3282400.639	748818.9935	4423768.206	2626112.653	2126742.981	1260550.28	3021694.771	234282.3157	2796233.735	386201.5281	139134.7201	8880566.596	2908383.565	3562226.98	4960.726195	2018264.251	503369.5848	1614483.393	1321883.625	1147049.625	2655212.75	2754718.75	1197177.75	2153588.345
2-oleoylglycerol (18:1)	39557280.72	25776849.78	55072404.09	40292055.82	13384117.47	41842906.82	5816458.681	5054983.756	7955840.602	317803032.5	10372212.33	11591202.35	50375579.52	22938660.49	4513717.132	7834433.374	39816235.12	126828420.2	7058954.072	5079194.077	3554421.598	8107893.956	21239241.59	5226605.731	41893439.14	90205602.27	125377732.2	102815466.8	15089423.84	519192276.4	5915562.544	2909099.005	6693275.065	177620241.4	91630825.23	7290186.398	12942721.31	13856663.99	40223784.08	25435364.07	20840178.68	42679625.77	7383472.959	19942442	11666959	53670264	6243843.5	9262875	17800706.92
2'-O-methyluridine	224782.3034	267325.0593	119028.0294	169298.4435	229176.123	66533.90338	148627.9519	101174.3549	125320.194	121518.9441	86530.87073	69144.94924	95814.21506	82729.3044	109546.3439	91559.91818	130303.9433	97223.20268	224313.6985	97148.8484	156049.5702	91695.32941	181959.4222	126734.9376	158406.4051	193262.6272	94837.33058	354191.6155	105817.1748	123784.8383	138451.0302	140789.4568	176213.3921	76061.62702	146926.4492	95628.65724	279283.9952	218133.6469	133247.2445	70301.7636	164110.6588	160756.3464	79054.81933	235799.5156	115063.2344	95266.125	117724.4922	118037.1563	272435.7612
2-oxindole-3-acetate	20121507.18	83996530.28	23800038.35	21702857.74	111010677.1	28512255.15	20744661.42	23483326.07	129851002.3	138331544.7	42079552.42	99922368.08	15077285.62	71940919.1	36260870.89	27310055.03	67551379.3	23544066.44	16078576.53	94796887.93	89077590.58	38299526.12	48314373.85	20831892.88	16435407.13	16880751.7	296316371.9	28368183.79	24702247.75	118625549.6	14200871.08	19905851.07	52324154.52	18690907.22	65661626.34	130713838.5	66365300.21	148140032.9	18501890.81	39740226.36	31226812.56	14603538.41	76397438.82	104085848	102633528	52028456	1031483.938	95790464	4852338.845
2-oxoarginine*	1294451.306	667507.2719	728238.6208	687624.9448	903089.0861	681449.1327	753295.6425	709854.5922	707993.4496	579707.0516	796514.8402	696389.9058	948330.3921	908992.0623	629654.3718	580047.5078	791377.1096	740828.2125	2429641.626	604057.1321	2112186.861	624030.2159	2329468.527	11928132.46	1079134.792	2200787.726	955670.656	1930323.553	693406.5843	442804.0921	692137.4219	1086524.531	1133204.166	648589.5676	472458.1402	576413.2632	728358.7002	954003.4271	737197.7207	657081.4515	719663.0113	595837.596	453186.7918	3907565	129650.7188	629424.125	480919.1563	569730.4375	340057.3253
2-palmitoylglycerol (16:0)	2264677.113	10496514.08	8204527.166	10096472.94	5820459.863	6096324.697	7675218.342	6364215.371	4213181.073	3386471.471	1767765.955	6600090.894	3282499.468	9341895.715	9976234.139	5273407.942	1128808.311	11549940.29	3321771.024	4538153.668	3181075.672	6026236.379	3237634.65	1452131.939	4829363.088	4239730.684	2844978.29	11181099.78	3986288.447	17493419.87	3749180.678	22733436.19	5933512.168	10191462.82	24943251.97	11078941.12	9628578.136	10557793.74	82671912.43	928785.6968	2831874.671	3227638.725	6627469.624	5378944	7219035.5	8478467	7708962	5910127.5	3251131.598
2-piperidinone	31971333.13	15446894.41	273746550.4	11186907.15	642307.7135	42995063.02	11105332.08	10808026.16	33384418.37	1266808.423	18162685.17	16306859.33	312826302	232924314.9	15786784.25	884162133.5	20555176.12	104032709.3	10629743.52	20094701.12	98539518.99	1353738.091	26736746.62	2657933.109	11309306.04	15622226.33	104073331.8	93182819.74	9627810.624	142341875.3	122831054.9	1007554172	161486592.7	119550171.9	261269813.6	15394922.94	13769906.62	7746734.513	488966421.1	11992648.23	162417012.5	16202683.58	7233981.833	3973977.5	191238480	433097568	9889696	31451850	26646329.95
3-(2-hydroxyphenyl)propionate	610083.6183	106058.211	60758.21687	213296.3183	123525.7315	168679.7648	4590704.86	263045.1829	180672.5917	1842921.321	204980.9341	159948.1659	160998.0439	729839.5172	416522.9553	456041.4207	1070625.878	246854.7657	203515.7297	146489.5273	1040680.575	377734.6343	190076.2796	412001.1106	409538.6859	1248810.82	279124.74	216486.8167	183163.0691	587444.1439	650323.7154	338741.124	74734.82108	51140.7533	272292.791	101649.5014	293878.1779	64526.72279	220683.332	440187.316	150389.7865	196598.9181	318556.0995	453865.2233	196698.0313	533859.9932	182051.6094	767262.375	498934.1379
3-(3-hydroxyphenyl)propionate	11025248.81	35427684.44	18847910.4	141323333.6	33593.33531	35703240.15	62991098.88	7459090.368	74020980.86	963252.9483	5082000.052	11322864.53	136123591.4	20978826.06	2185930.48	28523394.51	411793.6597	3473969.217	14556115.96	7177494.195	165881937.6	16680014.81	116480984.9	21147985.92	615713376.3	17762447.94	228635153.6	64594580.05	1018126.988	112203556	8832410.601	20706760.08	103568298.3	39579125.44	556919072.6	959162.5318	39302911.75	3753989.781	57491610.58	14042256.13	144341797.9	216424.0395	25379871.67	587804992	11658007	342787072	3525721	10158805	13338637.13
3-(3-hydroxyphenyl)propionate sulfate	10608.30822	1033437.355	11729.86812	460742.4269	21229.95442	1956783.286	954511.8253	1852749.964	471796.9005	708569.9886	899276.5863	813626.7381	769255.1229	1221028.82	1094710.972	776565.7979	885752.1034	1654037.735	1083449.626	2324008.234	4138926.569	417231.5477	4481228.232	2249645.296	3294461.466	3220601.364	2528932.065	645461.6553	964696.7923	1439314.502	290819.0325	1581079.674	8715766.114	1279132.052	60042527.15	1058277.836	1757497.352	585569.7128	754652.7289	2195994.122	67967.40922	1618139.607	1074812.273	22695848	2125087.999	8134855	488395.6167	104366.6406	2315864.603
3-(4-hydroxyphenyl)propionate	367312.0742	694339.2828	5917760.989	2248653.689	397124.7024	14678962.64	8352426.358	3171015.972	10752246.5	20590425.22	37308060.44	1254038.231	13178275.66	7137385.034	3384232.352	63818122.34	25884405.12	880941.0229	5847949.643	4069548.666	460375.388	2011333.014	17503345.96	457609.0702	113309447.3	60031380.1	16864830.75	30244950.1	463914.9937	1175617.786	2274602.253	9261931.307	13012584.52	65888884.76	19354205.6	724428.8559	3204533.761	6319157.5	6130485.41	3915913.833	186399491.6	645513.086	189837.2312	61979068	3039097	105333040	235473.4844	369816.8125	10920043.97
3,4-dihydroxybenzoate	1545904.138	707782.3864	1761958.08	1041262.003	858913.8855	671875.3226	879672.4059	1624556.98	749473.5853	11139534.81	1109083.551	1244600.117	506029.4715	1097284.138	1113590.917	1701719.446	430995.4258	537201.3615	2494416.434	832534.0028	2138438.908	771919.9143	1256451.791	751350.8008	2267673.84	854310.3335	1715819.028	571893.3315	759164.6402	750272.1443	449134.3518	961502.6299	754503.303	566178.2175	965222.5503	2054688.933	1243122.678	605497.8167	913219.9085	876750.2419	1097376.707	763847.7507	953978.519	2784166.5	1194314.75	1962757.875	1774494	4855724	1139882.734
3,4-dihydroxyphenylacetate	1388668.552	1746928.971	821998.5809	1094890.443	1001808.282	928513.9425	1010382.462	1414085.85	806871.8406	465888.0782	966394.4392	1925617.406	161483.4279	3228081.151	1621198.288	30149244.26	1842000.979	971608.0021	3085359.419	963303.5293	2440729.743	1786260.864	3037744.674	1354968.791	1826078.571	1512048.596	1699644.965	4404500.257	1305495.152	683258.0614	1102232.032	466341.113	1511903.085	8678274.933	6396297.502	430464.7914	1186563.624	711485.8403	1235229.925	1390897.54	1252340.685	937304.0589	531079.2409	333384.2188	275696.4072	1699790.25	28905.334	606361.625	301899.9851
3,7-dimethylurate	342193.5014	7716010.566	19340383.41	926720.3082	494816.7277	1209671.003	346275.81	8996208.534	6146623.536	7724861.796	3535195.005	1713194.345	1089130.799	976961.6633	16750.36408	8762623.88	281667.9048	582193.0787	92765.3793	2483223.31	1247630.869	697534.2487	1779496.828	720290.9465	4349977.096	166311.3918	4670112.298	2115353.122	337512.3919	540424.6159	1877304.085	6714731.429	1600766.444	3648.675684	281845.3964	372150.3601	5603680.227	759310.1567	7916112.816	42694.9767	17701.34581	2496327.104	65803.45912	1610338.25	2415331.75	1503383.75	52525.3555	289291.4688	471193.8834
3-aminoisobutyrate	1510932.889	1221724.506	13380092.54	1783949.313	1699499.736	736904.2159	9378511.2	10328961.13	23259721.6	2130512.065	1440325.397	2990667.298	43081925.52	197403.9183	2036665.786	6902445.638	1906305.345	455483.5287	54920.64657	343526.9971	523842.5962	2381005.821	54651135.45	803872.5186	1575041.312	7089792.371	1229557.132	6945679.408	1347614.252	408601.8496	1273439.926	12731974.69	785485.8931	27380446.33	11895979.95	2398019.716	1699521.607	1794894.141	1853198.707	2169353.048	2057971.606	318830.7714	182523.9223	492313.8917	1302729.75	390689.6875	592358.4604	821197.6895	2343795.884
3beta-hydroxy-5-cholestenoate	171445.022	172130.4595	147023.784	292852.4805	180897.6025	896086.225	417231.1579	305010.3059	599581.4471	922050.866	176912.986	214629.4062	695945.6081	829008.6996	286699.0812	193868.4008	243316.0843	305204.3892	152418.949	463586.3198	157281.0201	153332.5229	169347.8176	174107.4305	204458.0507	176529.0476	297159.2109	256238.6619	172372.083	577018.0393	465825.8655	441898.0058	799222.4633	604866.3791	1032735.029	574813.058	308226.1071	262586.4777	194244.4796	156407.8667	187161.0092	828181.8549	220707.4604	602959.4948	200322.1193	177372.2969	195078.1083	194435.6056	284459.966
3b-hydroxy-5-cholenoic acid	2027278.648	1928037.763	1668545.69	821870.8601	1024798.543	2308192.282	2297587.622	1217504.21	1860789.588	2180979.188	1408350.798	3080938.895	1421296.637	1686987.484	1141967.371	1698621.704	799408.5677	1787615.389	717972.7504	1192386.049	1340069.338	2025145.056	933611.689	2948735.318	945706.698	1222972.188	1317239.346	13427324.01	839447.86	1854972.478	740552.3346	1913788.683	1558903.079	4838004.016	1272819.301	888722.4778	1170872.33	1028841.383	1396185.041	890021.9954	3111982.099	4260833.874	1167706.384	367334.4063	1547161.875	1315994.625	1634667.375	1023475.75	946704.886
3-carboxyadipate	1317470.318	501074.5235	807039.729	551264.788	682168.7306	398739.914	864027.8598	842567.5476	931835.8197	4656005.594	851086.8486	575400.8867	1656319.968	737751.6233	632974.5934	483348.7882	1227300.274	1537137.627	1129315.348	433528.02	692454.843	4506049.907	1265179.759	914212.3622	1282463.252	430394.8648	2197315.026	751513.017	1180508.942	1204681.775	681170.4426	446538.8969	1170302.059	692748.7113	647434.6446	718511.1696	11218814.66	758571.6194	733808.8897	1160560.468	934204.0528	1697996.183	1720545.327	199192.4688	1335216.5	1094734.625	598133.25	2159871.75	2753147.411
3-dehydrocholate	311432.7675	123623.9677	8623620.345	6164619.529	958138.9521	3899292.082	1324547.317	71745.45853	360259.9183	2450439.621	1038209.462	75435.88194	165186.5369	264988.5361	157029.6926	11656209.8	125749.6747	363535.1131	62383.13332	110070.0523	601364.3661	76654.42299	228729.7035	1007818.49	1190701.762	2842144.458	596654.0987	1261218.938	4957981.822	368759.25	302873.6505	37095451.42	1229608.319	2512980.015	3497806.34	210008.721	172530.4037	339809.001	1090185.231	387311.9244	159951.6753	2538340.561	117613.033	142301.6062	134696.3693	2672892	79052.19291	478226.2813	350968.0143
3-hydroxy-3-methylglutarate	13354567.49	8357506.52	30219820.85	8001676.362	8016778.524	11454750.22	45359013.81	22127271.5	9124969.893	7485660.055	5520279.332	5408890.298	12063782.38	6502236.235	6190145.753	25604602.73	14756793.91	6424399.7	5401832.464	4383460.554	8069225.244	7008032.328	8805748.116	9021319.872	13627055.75	16706318.42	10239411.79	5623690.115	190505910.8	9873731.836	4926203.576	12544526.63	8099591.652	7184660.065	5720765.445	14250151.26	6289918.787	6375136.545	8527018.12	5262461.442	33885609.21	3867109.002	4910211.897	25754760	7215708	20047696	4166434.75	23316322	4252258.751
3-hydroxybutyrate (BHBA)	269261.7805	130287.6211	2781011.636	769750.899	272896.8055	1330951.28	1748775.697	320700.6037	362589.4225	1782095.012	2032076.921	198902.127	1032830.985	496233.75	109576.5783	1743552.84	1730074.092	1934218.607	362784.493	566035.4597	957504.3725	2006352.256	7886.071489	640728.6167	290786.4696	4914544.793	3036262.548	207166.4078	64538.34556	3122777.402	689305.388	2630907.965	608831.4294	23642351.05	440800.1427	1314088.613	4089138.213	2143103.548	1434703.662	471264.7148	1036665.275	4242717.496	2366983.754	823262.6875	1467795	1234642.5	2867042.5	220026.7188	969687.5401
3-hydroxyhexanoate	138358.9981	211094.5075	93760.31936	168324.4991	262195.1921	107554.7794	137660.3201	155620.5026	97286.92096	207992.4529	204721.6107	357815.0843	392401.0218	351163.9856	254412.9247	200993.9639	134165.5812	100059.7058	103175.9533	333365.9381	225320.6328	167384.4412	107961.2745	187411.3767	115479.2474	135381.9602	180849.9486	210140.7451	307646.9559	134456.7745	323612.3696	294220.253	125578.2028	137400.6475	140363.8161	151428.2102	211939.2754	131097.8033	144691.1872	166823.396	91383.80248	151827.5951	349586.6575	147239.875	190297.2188	449084.3438	136242.4063	216400.75	136064.1545
3-hydroxylaurate	469031.7179	464617.5416	366928.7633	1054535.226	255780.3654	605424.9432	223562.5062	391168.5415	216213.586	424343.2075	274391.8676	538514.7936	671997.3963	464191.4007	347267.9897	785292.5794	185764.6136	1136352.267	288458.5371	380330.0902	358938.6217	204295.7119	254634.6092	443191.9014	174061.82	350492.1877	621795.1856	446468.362	70473.40259	320441.2148	344705.114	2566434.852	856486.249	581565.0737	565062.1648	234957.7548	344015.6503	353611.8606	322672.4241	110884.4233	328087.6295	1053477.915	216691.9895	488439.4688	337077.8438	415140.5938	314793.0313	449819.5	1428292.805
3-hydroxyoctanoate	157470.9005	160695.322	142521.3898	175325.1894	154682.5014	177008.5852	150928.7512	139141.7601	261342.8908	164206.402	144274.4058	170404.9745	183943.9023	155710.9281	155898.6771	131310.9579	157873.1174	145240.6278	142900.8821	157237.2841	148594.7578	150489.4517	138935.5363	153286.6379	139476.082	142573.8871	176597.2843	145799.6612	156284.5427	160266.1208	139288.7053	141206.5215	167093.2959	145293.5093	172653.8321	159464.11	147230.8205	142114.7439	1060094.258	152009.8154	160815.0816	145089.9574	129332.5167	165170.3594	164424	122557.9975	139194.8906	389194.3125	45836.33835
3-hydroxyphenylacetate	3152137.858	998839.4992	854940.3399	2143077.65	2367821.525	1373732.527	1187636.981	265244.8632	324939.1961	5980294.744	114870.2056	488465.682	819486.0362	209668.02	179333.9702	2585774.865	2855022.46	1834569.436	721232.5383	1960805.317	4566635.849	338327.9943	115570.0732	2220605.859	4166501.425	658097.9424	1915949.759	251448.6282	572415.3667	639927.2782	673937.4453	1367796.195	370306.9982	883430.995	463053.7508	1191618.037	1018837.844	283419.177	904805.7809	277653.2149	2267946.574	2272605.234	1112906.386	3792694.25	184225.3438	1697465.526	690111.6875	6077163.5	2122793.429
3-hydroxysebacate	110110.5301	1202444.921	4159008.355	75451.43428	489783.9743	485680.3551	372715.8367	1444818.913	1486098.94	1336505.256	808702.8789	1695589.947	21307.76701	403674.4711	167156.917	1554556.785	613530.4073	177820.6069	1417477.615	54631.31628	326305.5936	177566.6322	731046.8589	700217.513	378596.952	473637.3361	2532110.369	841187.8877	312456.9179	162627.7122	353570.6936	749611.5103	174993.9868	237339.3508	103283.1717	491706.9699	1087941.199	271333.4442	2103744.892	314669.6893	364633.2325	339887.8108	253677.6294	535650.125	1186163.125	674907.375	186177.1406	1514139.625	823294.1129
3-hydroxysuberate	2383952.352	952823.5849	1741233.139	1616212.354	3027560.839	1270358.769	1070070.369	1539833.696	3230148.174	1283190.647	1141599.745	2089549.241	1366946.976	1361139.256	2378382.869	1066331.031	3116671.468	1419214.263	1352629.683	966812.6154	1281963.231	826386.5504	1750465.109	3430198.338	2353984.955	1294122.846	1475308.716	2527857.56	1504308.892	2151934.477	3230259.059	813193.4739	813626.0338	1598554.249	782405.9693	1427297.863	1988541.019	1203094.61	3128350.585	1354673.913	1737601.393	1280224.936	1446847.593	1442985.25	1129974.375	2527578.5	2319864	1160265.75	886397.6515
3-ketosphinganine	612024.6725	672780.9968	1501096.679	1887981.891	859011.486	2678126.16	465199.965	608764.5545	2564422.913	855625.624	1592223.09	1258671.839	14006049.15	365503.3428	491334.5518	3047693.871	977448.0184	737866.8408	953849.6557	1179460.547	1074389.806	2741190.293	1363756.423	1235868.317	372499.4452	1226428.857	1632701.158	7019670.009	370297.1929	1919046.455	596872.5071	11309871.61	2818028.597	1580239.907	10929826.77	1364463.013	1886198.401	1972862.627	1320942.284	1739984.071	1943582.707	736273.6975	418347.0171	1479723	2874408.5	2089559.939	820779	1462902	694531.6419
3-methyl-2-oxobutyrate	1464514.751	98263.0252	402863.5956	294701.0345	217427.6537	1064539.014	845704.8675	196307.8626	199816.6514	207740.9266	504800.906	121632.4104	1584234.63	308181.9724	1042196.946	229115.9856	548557.5453	233157.6675	346918.4831	501933.1523	73774.8209	3370309.693	1211423.529	545876.9547	265639.8132	1433789.858	245851.4808	2873502.038	275479.3902	157412.7849	929545.5915	551223.5789	1250979.398	266260.7618	940101.587	41088.8754	134598.65	5064053.069	262575.5383	205928.6524	745205.5932	357815.6419	208658.0473	1268134.375	108747.8516	291207.6875	155167.375	190174.9361	167709.3232
3-methyl-2-oxovalerate	9626466.809	1738601.378	2601465.956	2947480.357	1815484.376	4276401.285	5349853.052	1213135.207	1108354.273	1292717.53	2851993.865	1117064.032	3687325.4	2355369.132	3953370.125	2177703.838	2394294.328	2045254.212	3036171.023	3233389.557	1864714.008	10226820.94	6851621.553	2927331.92	2042273.418	1990507.383	1447256.8	11024780.25	1264945.913	1955440.534	4489613.113	3372262.812	9533725.279	771652.8495	5309198.418	1553299.999	2336836.227	17482400.2	980582.7937	621045.7255	1711708.452	1137446.195	1117409.576	7255726.5	624115.5625	1430474.5	973030.5625	321458.625	836592.4136
3-methyladipate	2564728.625	10515894.35	1490388.433	2155507.875	1900399.315	1471259.741	28106337.27	1536542.973	2863450.601	2004740.472	25198572.1	1715025.377	2351969.688	1856160.247	24078466.71	1327476.523	6440387.889	2209707.396	23011873.77	1742566.529	1908779.504	21851868.27	2400107.365	3146444.89	3090892.046	1604714.609	1790070.227	1149024.308	18788306.55	2010943.894	3121172.114	1248769.374	1512894.184	1600300.073	1732770.557	1970579.492	1677051.15	2043396.565	1521909.393	28752323.85	3914735.385	1779520.851	2054688.479	395455.0313	410910.5	278590.5313	275321.7813	506422.0625	18237004.8
3-methylglutarate/2-methylglutarate	3394161.682	3011374.608	2203950.41	2844889.355	3479364.552	980662.0022	2960671.889	2311897.136	2094581.409	2620676.404	4558437.47	5841002.867	5012946.812	11775775.42	8494983.789	1162750.194	9611014.456	5293089.309	4985035.209	2905851.511	2790319.316	8597316.736	7045877.755	2737296.352	7408767.001	1712288.857	3410947.634	2362646.379	2701210.726	2361652.411	2309623.415	1079203.691	3712150.295	1462083.072	1815071.774	7588926.333	3775601.802	2583899.579	2639221.371	2938880.648	5197477.832	386528.181	6487385.007	1034190.375	6622016.5	1392669.625	2061647.75	2072221.125	2866107.743
3-methylhistidine	6236691.343	2197194.735	4105931.801	680385.9584	7477820.594	2783805.58	2560900.807	2228362.777	12053401.16	1507431.796	2567076.431	7038012.127	34830519.4	13290517.42	1254226.306	3191179.985	12600273.97	10926053.19	1568697.669	6572168.284	10337904.7	2089497.663	24134054.86	949612.6141	4899971.931	8461039.476	7187799.199	32740521.39	1018112.389	4149998.985	2547512.909	156590629.7	1684745.069	3924167.956	5970132.514	3739097.327	6702355.913	8614514.135	901437.386	2174711.263	23279528.47	5693412.093	986764.9134	6114973	869665.0625	12305948	878278.75	9107392	12161456.86
3-methylxanthine	401454.44	1321502.874	8140661.379	26332.57859	227001.4305	1092021.696	171801.894	1276155.602	410522.6423	5502480.49	751159.4023	848327.1905	360663.2	300239.8964	728177.7497	6916754.832	403514.9457	345372.7401	412681.8889	649483.3415	2391110.775	147016.5092	442453.8207	716133.2049	2638780.342	478293.4358	6793892.219	1306069.933	170729.0028	240840.4947	351965.7584	545664.6832	457254.306	65039.3606	203690.0474	384902.9271	603291.4843	326298.4715	4116929.541	776443.4342	685984.3653	615113.155	168299.694	1090138.375	314150.5625	648569	565423.9516	165559.5781	614801.1984
3-phenylpropionate (hydrocinnamate)	289414078.2	45600625.69	88448201.08	70502272.27	163006227.6	6752574.95	120446203.9	6947439.268	9277307.895	219568687.1	35477432.39	61051220.12	25085342.17	20961744.26	10558742.69	24051559.62	226689950.3	81597119.58	91856106.37	48260880.46	198879873.8	9072943.631	6417388.798	52423111.35	7789131.299	9746561.563	6764299.245	114101325.9	50323151.24	98360279.46	6406894.124	6500380.057	7132648.403	9906755.466	7681433.234	54479160.5	223823503.1	31675746.03	5483532.371	9269544.124	10549769.72	148306216.8	16242723.74	1118583.75	128192952	6624611	246792608	206861024	115907220.5
3-sulfo-L-alanine	666023.2212	252985.2958	277996.4591	247653.6332	1018569.016	93306.98386	309096.8721	723868.8726	147195.9237	184417.9457	836628.1736	291495.3428	550283.6966	631999.0546	199190.8957	424297.7103	216033.5687	143260.1505	422995.7263	151710.991	457151.8678	124419.4523	617556.0421	170641.1531	3033179.864	198770.8599	111765.0815	412762.5889	202143.836	107394.0446	210805.9634	1069792.442	848042.1064	253529.0581	356815.3469	865959.6142	258637.3783	135484.4127	342403.4246	105472.7934	215605.2845	339792.0823	201503.6304	692139.8125	89620.6484	196487.4375	97075.5547	210426.7188	207162.204
3-ureidopropionate	540458.5747	647035.248	10882400.67	1051437.756	657433.9182	713099.193	5602788.615	653041.8506	3203313.552	510411.6683	477737.7416	670461.3454	27036757.73	499160.8663	592666.4492	2960820.707	517973.7587	813727.1531	557359.3806	511086.0796	1164791.539	526042.96	1044392.039	543540.0266	487510.6276	2354182.791	2070567.064	543898.9408	554313.8201	854101.5258	544187.23	1758634.744	552690.0228	7195701.298	6021739.304	580997.3532	622835.7484	820159.8216	6908017.684	523277.6822	593361.9469	747403.2848	548630.8192	290182.0938	362579.9375	2646159.5	1372987.25	1533022.625	738163.2392
4-acetamidobenzoate	10637398.98	174628.0893	160724.4879	185286.4106	154954.6189	223082.6015	197446.1508	180122.861	158908.5227	174134.0671	401040.3443	205415.8177	160137.4099	176861.9347	510900.8906	10805870.26	178330.8408	165311.5023	225633.5201	154780.5907	210865.3998	172195.942	180661.4579	240337.0035	255396.2624	187662.8051	170194.2401	172179.5635	182783.8914	223552.9481	206495.6178	190725.3256	240003.524	175393.7406	207869.6012	178810.9566	196093.3817	172332.7358	194350.8432	176551.4827	179034.1222	208335.5279	153977.1533	585263.4375	178854.75	82709.4375	306581.3499	26327302	442496.4096
4-acetamidobutanoate	1558751.294	372982.3584	4909980.233	1848490.886	1039777.549	6859582.089	3353169.382	9312977.097	8989188.438	5041864.694	278251.2343	2451730.918	4612642.185	2609746.513	1543018.842	8057859.296	22330882.28	1411958.847	15716785.72	769746.6227	16181358.9	492738.3976	15295471.71	1522314.992	1237686.729	1462117.677	1194975.715	5089078.594	854507.1217	3896419.598	7077959.935	5228571.11	2220816.168	5152391.698	2002181.072	744485.9777	853807.365	866246.5244	8159324.018	1095609.708	20120745.35	2365718.6	1046684.568	4679493.5	1588528	7008756	1683272.25	2832635.5	1935811.283
4-cholesten-3-one	287608439.8	96111875.94	15995294.53	97067636.56	81202093.25	9871074.323	16262110.8	208001348.7	10492743.78	21327492.08	85097673.08	570326504.4	10527945.69	29412766.24	113312047.9	5337834.829	202026019.1	89863012.26	7571810.177	64913558.53	5814483.265	741905472.7	290480929.8	23391369.58	44932323.04	5153464.564	38984867.2	9574181.78	5479678.568	9074786.404	45969579.67	7895982.654	45422313.35	6517603.912	7268310.089	101643867.3	162124216.1	13605879.4	7828559.156	83960540.8	22217169	56860696.43	67161008.44	288787232	147875120	37486704	97277392	271152224	153633356.3
4-guanidinobutanoate	7464184.531	5048439.274	14233497.92	4913547.302	7154511.173	8238797.389	6309287.083	5492885.352	18823943.45	5542706.2	15204828.3	2100875.172	7605440.508	3532060.866	16474762.65	11905610.23	4117578.198	2552573.021	45540011.44	2268224.741	33304759.46	3955495.983	5932265.947	39976129.52	19835855.37	14491903.82	11569254.82	7268931.546	7511962.506	13782916.99	6253438.162	16954422.37	6702032.34	25663170.48	6995820.237	3608109.366	10381912.24	2259486.607	36507575.91	2472865.9	54886602.03	16027459.98	2452360.786	16238947	1750883.75	17645396	4496863	15220658	25157340.69
4-hydroxybenzoate	428106.5354	127725.5668	1346955.391	388866.5258	2157776.075	2629092.857	827638.194	131910.7338	1010204.382	2869151.931	132530.5625	91162.41266	564893.2259	177844.38	52033.94076	206682.4141	24826.85015	1603013.643	48928.15597	140907.9545	5170781.586	216712.0599	23995.16592	176239.3818	530949.6769	6188510.061	144319.414	169912.8626	219863.459	882779.9476	263585.2297	1406813.645	401915.3002	5572184.837	3396607.861	211615.6211	3153206.454	186933.2382	735032.6152	156279.9718	4513108.219	69849.17372	504849.8143	1678455.375	392426.8438	2866549.75	183990.4531	843852.3125	1263795.434
4-hydroxycinnamate	275151.9286	319902.6503	291728.6068	407627.2295	505760.6188	468694.5797	5951149.958	2471990.66	397865.5594	402419.7537	488872.7935	365215.3661	408067.1135	449280.2027	100842.726	1856426.518	283538.3192	336971.0383	223168.4138	169521.4334	1478448.924	193489.2169	505740.1558	345231.494	1008057.33	2968012.073	363551.7844	143266.6421	12683649.04	206807.449	275753.0271	667109.1133	556099.4256	303971.407	1214509.532	1403653.506	1061490.303	311639.0373	107332.0325	318392.7224	547842.6335	554069.0185	114373.8382	1590105.875	182867.5938	951728.4375	433375.2188	1312245	797158.9019
4-hydroxycyclohexylcarboxylic acid	5960838.027	597107.0014	1491377.049	1106673.529	1441300.916	1527840.924	2808705.472	1410556.258	1587973.509	11978255.75	3189053.914	3116502.38	1596038.455	2359227.549	871772.1353	2010336.953	844162.0042	333388.6409	3593580.236	843849.4584	650776.6784	2577436.27	3061755.73	799358.0184	697280.1719	2841704.234	291264.6236	1665647.464	631656.4165	640826.9837	3022563.04	1358050.599	297334.0204	1012242.768	1509015.37	1927688.686	5464282.549	1250460.786	1916599.146	279839.7638	2166206.331	5347376.426	1897158.254	810101.2273	1413411.807	751909.1875	4019531.5	2826165	565779.1843
4-hydroxyhippurate	35177.52292	13998.96623	5874.788745	404.7817068	85177.00117	61642.59147	57359.95432	3523.470422	257903.1022	52884.80969	28623.4699	2397.25672	15622.0266	4743.260423	31640.44881	20788.43145	880.6487464	31819.06246	6016.038228	10803.60014	8041.01236	6519.327184	1281769.026	28462.32866	86053.7864	171012.6194	7935.406133	26596.05545	2968.286174	804.9093238	50877.0127	91481.12477	120703.7618	105822.7262	234462.1416	89350.64611	59300.87513	11758.38144	82666.14118	5068.912391	8192.053517	9656.066574	7625.142453	84780.27778	75141.11628	157677.2436	35055.5391	222928.8746	90380.42986
4-hydroxyphenylacetate	1578344.735	322863.9139	881557.2426	1652171.415	8456.977082	901983.8719	6798008.556	284997.2703	1779296.571	662992.0724	99281.60752	218817.8214	1500969.637	524280.549	175774.928	14904886.43	374432.4378	407873.425	578226.8177	472176.9018	729532.9575	259624.8376	216693.8188	411932.5072	2094113.764	1166536.822	1060075.548	1379788.824	95613.01937	3043789.187	344194.96	6468238.764	582086.7004	1206884.178	11216523.79	523977.1163	235381.406	77334.10699	132564.1048	111889.8898	6031440.818	1062348.049	555911.1852	2744802.5	1322241.125	6380983	835017.4375	470612.9063	1986297.01
4-hydroxyphenylpyruvate	1135387.739	352234.784	392694.2971	575869.3244	338105.8573	513360.5856	801128.2506	315227.1415	272346.6012	270406.2414	440299.8856	359235.0924	619482.4677	356613.0317	360897.8838	467615.0541	481372.1439	271986.1115	465672.0757	573542.2892	399871.7953	694308.0833	543757.81	586081.7444	714627.3076	556873.3504	248727.9796	1190241.527	305062.1323	345064.2686	920615.31	605983.7433	1121464.807	203926.8788	1170048.867	243632.2439	370949.6982	2370043.129	281707.9862	175703.9397	583619.4164	345026.6005	215910.3244	1217869.75	146861.875	358139.9688	339754.6653	88745.4375	206352.5861
4-imidazoleacetate	345254.2694	9511197.335	3945574.765	9132032.827	10624691.33	6961799.233	4879613.5	4624973.64	1884497.665	9015038.208	4846230.648	9826019.583	1372079.154	6998004.517	5577941.916	4300809.387	12677582.07	703777.5982	368870.1581	9576788.501	20227249.75	316882.3868	4323215.324	108873.4597	15815610.27	1729187.135	6338774.645	6021350.707	1103465.241	7257092.277	21562530.77	2460930.274	5938055.297	3507747.095	4346778.093	4189751.202	8023241.709	36496370.75	5628676.059	1221347.551	7783756.342	1421402.672	6967065.177	5403420.5	5880350	3154745.5	10291631	2510065	1218969.943
4-methyl-2-oxopentanoate	18343674.2	2273520.333	3051952.823	6751379.205	2864595.567	6620253.5	6996996.163	1124495.835	1606721.929	1663523.709	5220281.376	1955702.389	6143398.697	3692421.368	6481513.2	3211582.481	4394477.709	2589887.877	5092382.96	5212683.331	4388697.176	9929724.144	8444571.166	5769901.377	4406848.229	4431384.648	1426908.554	18806226.63	1548848.27	1875197.718	5152940.13	7145680.122	12975046.12	1002472.738	6115711.722	2034482.624	2642049.584	26394481.35	1131622.951	1168130.264	2450375.736	1132594.899	961661.4569	15258284	763319.125	2985757.75	1843004.25	1625297.625	1443222.517
4-methylcatechol sulfate	4236839.663	1008981.538	79169.52335	195506.7196	270411.9138	1617535.048	574182.2347	1442040.472	734573.6159	172394.1416	254012.5742	542496.1332	268860.2519	327658.77	553811.936	769979.8164	1116386.627	582886.4636	696017.6576	2509754.477	273743.355	95053.51342	520131.1922	616824.2688	605264.8208	47731.00727	183239.2029	1104634.07	314203.6956	453958.432	242479.806	1126270.51	941870.824	4043291.133	7678385.605	107622.4286	87326.70882	424347.9783	1302164.926	1275189.028	446854.8342	741828.5753	335380.282	1178142.75	185987.2152	132795.625	42319.1797	170568.2031	544317.3276
5-(2-Hydroxyethyl)-4-methylthiazole	33614620.32	605652.7917	672178.077	1703.729986	4149085.864	281552.7388	887295.7933	431299.3178	127764.2147	788023.4082	2335135.388	69771.37832	95093.64619	799580.1353	2886697.975	17879604.4	728942.3133	7492517.241	24899358.51	240178.7058	9683208.35	1978525.252	1205692.529	894423.118	1861718.493	1281945.782	1361682.841	676695.7748	294571.0975	1231108.222	5934051.971	191143.6979	1193460.187	598150.6473	874172.5508	614977.7491	478600.5118	434789.4923	1264898.03	848663.1631	7116834.368	217435.6872	521699.9225	703339	123988.3906	298139.5938	1413970.875	5212912	253213.3911
5-acetylamino-6-amino-3-methyluracil	13564206.48	6266126.324	1911711.003	1345577.738	1408974.752	1799276.561	4128638.027	1832353.937	2293959.04	3011517.106	6433125.9	288254.6713	16241171.24	360087.4974	28960.83973	5112447.221	712793.2854	7099317.606	3713385.641	4567890.208	4094795.133	11030566.35	3923417.929	9229584.201	9325005.643	259789.7299	4624483.174	2570494.304	1654092.463	821792.6075	119713.9866	203346.1571	12004435.31	451164.7665	7482507.072	1092419.925	4416221.866	8219351.67	838478.2475	7712100.011	1075262.671	2186547.93	5732305.995	108673.4844	1260657.625	939898.125	6859360	5491549.5	1252325.433
5-acetylamino-6-formylamino-3-methyluracil	1635960.571	203928.1297	219260.5876	33443.40153	158567.7953	132217.707	76621.0834	62729.91654	346227.6598	137418.9125	584449.8707	45368.79412	2393470.99	59613.73137	97237.38662	492795.8726	106868.054	207778.1048	317502.8325	295622.5385	383766.3396	330404.4645	94644.10038	1201887.732	421197.9202	319501.7821	1180466.605	29035.63727	164437.2537	108442.1712	38973.60951	104757.6963	1846771.552	504012.9493	3926242.099	217950.8858	762386.5648	71263.57002	174660.262	218731.8853	1504841.635	320401.8462	476258.7602	129764.2878	171183.5885	63766.9531	99785.2422	1082589.5	144135.7347
5alpha-androstan-3alpha,17alpha-diol disulfate	43038.25031	200429.432	348788.2111	545706.3334	191950.7196	134991.8878	280534.8562	172915.352	374188.4553	245509.6376	287197.2129	174557.8891	202962.7999	851447.6286	286246.8943	57982.77449	192305.2274	108978.9213	308759.5823	96741.72973	61181.96375	163167.0338	101281.2899	341699.8068	1107360.226	186725.7898	12204.64662	127945.4803	280464.9189	639723.6324	417514.1249	786983.8937	754991.5694	1501653.274	655375.0257	116776.5288	662104.5182	242239.1592	589308.1464	174330.6229	429392.3292	101563.2042	85101.501	1033977.688	512841.6024	277063.0625	120610.5013	164509.8438	218887.0701
5alpha-androstan-3alpha,17beta-diol disulfate	150255.5795	579694.6396	617033.0927	1999971.711	267729.3877	331389.8124	289768.5591	571726.1887	979534.848	280231.5655	373971.0966	192882.6841	87106.90105	1245574.886	366116.6038	359337.1938	1068609.836	2184009.23	375963.9872	420676.1467	131892.6982	370394.1099	238730.0204	382595.6037	3274714.847	1117613.321	202868.7591	413544.6504	755734.5703	4069063.064	224350.2327	2705300.376	2046574.163	1826958.722	989137.8265	162216.9638	2195700.392	439540.3081	1340219.948	332251.0168	5434398.724	311970.9002	214203.5335	6500601	1177374.04	341514.5	74088.8672	586226.875	265774.5679
5alpha-androstan-3alpha,17beta-diol monosulfate (1)	250084.2223	1030690.004	196679.8613	3652175.773	120328.966	11452.66274	604815.4302	48401.04012	616837.0954	136565.3914	160896.6177	83779.15191	4457017.032	192972.397	150946.796	272556.7721	331647.1905	271378.6866	191520.3345	231206.2368	153852.9078	40548.83148	145256.7609	765317.3197	61456.65987	185546.0608	137961.2311	49088.55892	626845.4539	328083.8041	603001.5801	5820360.222	3283352.66	1883879.565	2181272.959	226708.4229	1117629.967	254647.6894	2669642.974	277202.1087	1660592.108	147540.5589	303411.9921	344746.0313	372113.6329	1111564.625	58536.5938	301808.9375	24639.96113
5alpha-androstan-3beta,17alpha-diol disulfate	96524.59753	160104.4925	91958.99201	136900.3457	59999.46875	115065.7874	91309.13806	230067.3	65989.47042	107059.7045	151060.5558	82971.5696	133305.6805	314469.1886	99113.80692	104864.8309	396828.0065	76774.02685	103544.212	54666.1305	92373.11519	182545.6281	135589.5333	217725.2355	354684.1258	74667.74159	466369.2809	86882.25184	62425.47523	25221.92338	240508.8158	96739.27083	288310.6277	73183.20852	166581.8375	113391.6269	339415.8479	128261.7359	121918.5428	62238.65777	209008.9362	67213.11266	47628.93067	207909.2969	150675.9132	50124.28559	44678.63423	64895.56633	131357.0011
5alpha-androstan-3beta,17alpha-diol monosulfate (1)	379972.278	15141.90372	272353.2057	248562.6382	53650.83297	217464.4593	138874.879	227073.0842	99386.15963	5399781.409	260628.4697	217118.3914	112547.5277	81880.36096	264904.5411	37491.83097	20171.14573	873815.2897	615134.387	50597.93023	182960.1974	285557.006	282029.3075	303037.6474	191447.2669	344113.8814	314202.7427	159619.8908	5862.355869	228910.6231	307454.0885	27733.22849	455111.6767	182046.9967	125118.4156	217276.5447	206768.4116	5866.446174	20564.83409	151335.8047	1801402.504	373620.8579	116362.4567	88423.9375	100011.1094	128672.1847	69989.9609	134966.9531	160543.3379
5alpha-androstan-3beta,17beta-diol disulfate	208193.9762	1191905.32	360420.8402	614363.5805	46404.14329	123909.1014	329567.0374	256354.3224	97359.2969	341230.5077	279245.684	298030.2473	126010.3707	873358.7245	171581.0316	238565.2933	1248961.066	15004.97686	260107.1982	148110.414	243535.6125	156912.5448	486450.0128	378183.4881	1559712.405	308449.0868	1511954.465	282460.0857	616711.7617	284792.1679	441433.4956	719205.4779	2232359.373	296968.8795	1032557.421	541705.2029	2203726.303	284215.9092	179567.5937	143098.6069	1203846.842	260683.7996	203964.8051	2636040.25	296308.5425	104784.0938	383493.9308	93971.8359	127214.2227
5alpha-androstan-3beta,17beta-diol monosulfate (1)	895815.6919	25825.04704	277260.3041	238437.8255	213423.4859	784521.4848	49485.57218	139670.5431	197100.2467	3151810.503	112528.5974	130939.9187	77249.1059	25579.63842	31669.40229	171743.0405	303709.2083	701385.2006	688765.7368	37746.65083	566721.6933	392078.1664	308783.0383	64280.6719	233532.0958	199248.8582	199003.3962	853311.2901	324774.7455	496141.7834	251887.5073	665569.7316	765716.0072	379337.3308	200502.6954	604436.2411	119413.4217	4165.641556	235752.8193	236095.4351	3620533.999	731066.7706	593774.6038	83706.5156	160809.0938	67505.67072	3729272.5	432689.6563	272905.8228
5alpha-androstan-3beta,17beta-diol monosulfate (2)	256744.5664	257726.2959	166106.0006	667359.188	258094.9728	15284.39297	103666.0746	73885.37892	137424.1602	228751.6275	215757.0166	266111.5286	224838.0213	363436.5516	124265.1964	14766.26505	158985.6455	202983.8452	203226.1537	234251.4012	74868.2973	151346.7304	13795.81409	310983.6512	2288654.748	103510.988	360696.1625	359639.2947	109846.7056	412124.7797	205332.898	851790.3459	911582.9391	369852.1247	383860.3356	274791.1956	754352.2572	41323.48249	790982.963	162648.3652	84656.8161	106122.1864	37728.49105	373330.4246	204574.3675	270760.9063	188268.8471	144002.3192	233420.424
5alpha-pregnan-3beta,20alpha-diol disulfate	365369.1865	536844.5867	6194350.381	536516.4417	416119.1766	188314.7236	596070.2333	763936.3521	1839993.221	713632.9078	456716.5085	543659.668	283621.9138	19793866.11	1004032.873	463606.1996	280020.9057	413449.7852	934891.9339	214866.2246	273974.2977	349897.4963	6542882.7	489599.9174	391010.4524	261165.6271	768483.9246	329844.176	835900.3059	157295.0226	877729.9901	856855.2748	2132886.235	1844624.179	2474341.149	401109.538	629845.112	176383.4173	718781.8747	768599.2826	1129684.197	1197240.027	503435.6315	157034.8125	225411.4556	8993401	479242.6487	407448.5351	634248.1599
5alpha-pregnan-3beta,20alpha-diol monosulfate (1)	1384329.255	136708.7076	48705.02545	308266.7733	617736.4764	1772362.23	338192.6142	621880.3571	228905.2709	997168.8171	76499.35854	732781.05	282943.3773	3325746.075	384271.7405	797791.9234	260869.0732	1919187.66	118904.925	47387.56683	461243.8138	1382913.892	1038925.232	526797.7774	649812.3161	233961.7052	177928.7741	2790325.782	174513.8871	717981.2444	93266.6268	184144.5047	35421.89253	465464.6747	427542.8003	128874.1919	196952.1104	355370.6571	106986.0748	178094.7867	1821267.92	163573.375	163511.222	163763.2372	207915.1875	911425	9561977	275280	485745.0395
5alpha-pregnan-3beta,20alpha-diol monosulfate (2)	260797.5542	450716.8793	399036.4828	89815.34385	653001.7731	74569.81625	354359.6527	352493.5011	197801.2534	481420.4639	93491.5084	266732.8838	178315.4804	6323824.281	93491.5084	302636.1139	66701.47731	36920.45226	200589.7279	324306.5494	267955.0453	208032.0166	1587590.502	133897.8542	147739.9951	334843.4638	111736.612	175433.6501	177977.4358	98048.69619	183711.6973	61023.34276	108858.1351	349927.0638	430310.6799	104405.1284	225554.6187	326114.4068	67959.52322	340714.1472	415669.7428	376630.9122	218327.7152	110038.6157	70522.6953	6216940.5	106254.4566	99704.80141	207829.596
5alpha-pregnan-3beta,20beta-diol monosulfate (1)	1590163.106	2113808.097	3903628.695	3777808.975	1439002.944	1974815.502	1409622.751	1164035.625	4499523.412	1401613.591	2016296.445	1753091.822	1695327.541	51253876.38	1393734.047	1573694.343	2077540.41	1225622.312	1889599.488	2035082.933	1363326.303	1383368.578	1726760.928	3147571.301	1254777.553	1263075.391	1506211.742	3565087.583	8758708.01	4460896.791	1173182.674	4613739.321	3873779.356	3641024.703	3092969.463	1372528.191	4408092.086	4700706.918	2305704.303	2011698.508	1808070.647	1292360.678	1215246.882	2524719.75	998847.672	32425154	1664160.679	1327243.5	2056875.981
5-aminovalerate	76077930.2	28802805.43	242729363.1	95705391.15	41932714.35	114290681.1	31792118.33	16584387.23	24801205.26	55037358.67	73862177.42	32371820.53	274552615.3	202767174.7	75389476.46	1157215780	33722002.35	154684656.1	30856129.11	28184514.6	351315271.4	28382516.49	33905005.81	29299615.45	57331898.45	1585334756	298624834.7	66527351.03	56498393.1	298684207.8	173937001.2	856465892	76517022.12	344496442.7	309071447.1	53919374.5	20307467.54	112344764.3	338884884.1	23823818.44	268814811.2	82537520.69	20263462.99	67734832	137437040	853404288	34389240	98681424	67120924.69
5-dodecenoate (12:1n7)	858422.0803	4173112.331	480555.4876	5123375.335	607361.8298	1521675.957	705042.9254	966067.8934	712096.068	1746280.07	628926.8057	2677725.285	1854302.972	1781398.069	959557.3286	464966.7425	1761594.237	898708.3216	456374.2613	1666037.206	654329.6019	540954.2477	517511.3329	968583.0338	1176669.141	683542.3293	482924.1861	1195110.418	762397.4451	1169878.653	921038.7962	3302389.268	2529770.106	774420.5397	1326693.388	715815.3961	1235084.435	1862567.179	1079067.38	457891.1558	522918.7017	1735215.161	533010.9925	941792.3125	303408.7813	1350891.75	1488805.75	390867.9375	1226206.738
5-hydroxyhexanoate	5596121.041	5222900.048	1545064.215	3108809.968	9901577.545	1501049.36	6475836.928	1444292.292	1557368.865	2099777.825	3634363.81	15461872.38	3669127.341	1073035.001	8748003.333	899247.2729	4426709.136	11335728.3	15074217.1	3926532.244	1711869.969	1353382.085	15077393.89	2543316.823	3111625.676	936045.3623	1525074.486	6559372.575	20536006.6	1816456.727	5733792	1206778.483	1690036.222	1110658.415	1926470.35	35466639.28	2322515.835	2236637.618	963188.5779	3135675.703	1805035.588	1736128.106	6361637.985	648440.4375	9322628	1041148.375	13804373	858399.75	8337751.412
5-hydroxylysine	1396156.829	1591880.066	647156.8866	1068209.09	1404345.078	637492.3408	875988.1988	692120.2891	855170.9357	57418.75379	1237047.089	393740.3507	905693.3331	834675.507	1004896.98	495212.7898	1387087.175	1461210.222	465132.86	872757.3523	3772566.896	1455969.104	1432848.564	291197.2911	800863.1927	618341.5375	927417.983	589281.6876	2445556.701	1321136.319	1246051.235	671708.9073	244367.6749	124083558.7	1444064.298	622761.396	430080.2089	1905827.815	573349.5864	565733.3542	761344.3381	1271830	328378.6527	7426495	128559.375	2080216.75	407563.7461	548074.75	1319466.444
5-methylthioadenosine (MTA)	128905.941	381553.2579	447664.5937	1636615.557	672293.8916	847861.3089	180870.6636	282404.9828	837303.3375	531766.8837	525008.2737	296055.5159	2261340.044	457243.7601	372449.2856	525468.712	801410.125	1030022.327	763137.877	281298.2026	702248.3435	299763.7712	341004.9622	668221.5555	936884.6948	240291.9898	1093103.449	929448.4679	323815.4737	1286644.703	401946.5794	1900471.077	1680767.368	6176992.692	744952.9898	198999.0503	606374.9533	971109.3404	409956.7216	137747.0377	214597.0676	1788380.819	994166.806	757193.2788	364415.6157	1133148.25	351307.3438	608526	558592.0096
5-methyluridine (ribothymidine)	2016238.969	2406677.081	194421.737	1354677.399	2465597.635	16159.96272	597939.3334	263412.6974	614754.0425	568801.3943	417398.1689	508972.2719	408216.849	1165116.084	128681.006	193670.7456	919060.6047	404938.5651	886210.4652	251620.7937	552735.8554	233832.8287	182914.9785	512296.604	1520215.678	443250.7399	1173236.522	871707.0259	393647.8794	185729.2373	163049.267	1467247.75	1537198.64	433518.6116	2520127.663	1154204.411	2512085.152	914535.4749	125145.6314	13398.83659	1194330.18	1009297.536	714501.7164	1722574.125	435466.3438	706389.125	47873.9297	1017736.063	775628.0897
5-oxoproline	55367508.59	29985972.02	14629264.28	8633929.611	27358117.24	4311390.732	9808725.484	6618582.984	13165409.23	10667114.66	9731996.259	25823193.81	7551103.7	6430436.574	5533566.955	8098633.329	22236642.01	52987628.42	11753941.13	6518253.677	23109602.65	6427212.531	9048874.484	16441612.02	18137789.09	6595343.274	6952875.295	13496818.56	21706530.36	9268107.278	5774812.478	15573683.71	17379718.5	38638126.37	16467219.89	6298971.546	24191345.3	24547281.39	6134629	7359982.075	15260181.44	30682365.36	10158138.41	29245992	8090193	9548543	8375959	24852162	18233353.61
6-oxolithocholate	1109409.013	820130.5508	675259.9975	875876.5912	317967.6492	3862360.041	574504.8794	106787.8421	829854.7625	948771.6404	1749061.008	788234.181	1143583.851	2053024.616	407354.3833	1562662.503	993808.8367	1565897.435	3422.75225	712202.0103	727245.5417	447206.9263	469411.6651	1395561.914	145426.2161	876308.2844	46618.06086	543044.4754	1244416.712	363114.3247	165240.2962	485295.3648	198699.7785	5393772.416	335920.4159	1257051.782	1185024.153	110008.9736	785163.0362	809917.6707	593873.9924	679074.0953	209116.87	798538.1875	277883.6642	928007.9375	2096537.5	141144.9688	22748.38353
6-oxopiperidine-2-carboxylate	2161440.704	756927.0696	384297.3823	476296.6894	1637389.255	389955.2933	854527.2268	1062786.928	394947.5484	378023.1476	912615.7381	871344.7412	731629.558	1030312.686	531710.9017	1172324.164	448777.7034	328353.0132	1243873.955	764047.8451	342425.6835	181501.7166	790059.7321	233835.4613	869472.0906	868448.1184	736645.3893	631083.2363	696762.8234	290453.215	2163678.906	934824.6052	1108993.941	159604.958	624575.9891	1148569.719	657680.861	439497.8217	451144.1695	488622.8351	762333.3864	603748.095	507000.8917	596896.75	816720.25	322251.125	434057.9063	314625.4375	250690.1325
7-ketodeoxycholate	1684883.048	1466826.364	59848450.52	36898679.52	1393159.739	6419064.722	1758600.116	1472079.295	1666821.723	1416551.203	1399772.925	1438315.763	1637099.152	1578810.423	1459574.588	22667005.92	1361529.943	2178464.33	1363379.862	1551581.519	1639851.21	1381356.118	1435307.757	2109952.495	1435501.629	2166886.127	2736758.784	5072010.162	1371611.733	1550886.985	1384993.47	208496726.6	10187497.04	10902301.24	20072055.3	1364493.725	1729865.472	1779131.088	1914942.411	1406547.589	1715663.548	13091057	1367194.654	94035.9141	199905.3613	25133956	697007.75	5785296	397285.1415
7-ketolithocholate	1751406.852	2049255.255	64995655.18	47184093.41	1474844.08	15098365.69	1112310.741	5512669.292	2456348.888	1218912.495	1007871.963	2292676.068	12045995.05	2646976.495	3973862.754	15145076.73	1704256.095	5386415.422	1688999.886	3890181.693	1367464.321	1860575.178	2853636.667	2235632.575	1190196.67	3175735.401	3983602.186	6002162.297	1343465.071	2484225.547	3020614.502	129059882.5	17251630.27	17597602.98	17123854.16	1966417.187	3284215.632	1554462.338	2443022.566	3752802.175	4218436.02	31809427.99	1968643.205	6439567.804	2925575.35	35591108	4213754.351	6358536.5	1123205.171
7-methylguanine	113796.0225	15653639.45	34257487.38	33694765.96	9556554.031	36009558.07	6008716.514	39730521.53	52085450.45	29956889.57	7587322.231	33457060.45	38420021.71	34311425.21	2406022.294	45124379.53	83744626.05	17968668.99	4611742.871	15039009.78	28083142.43	25515260.52	28682838.72	55617071.22	71313282.2	13449320.01	19921909.77	48177684.19	17522448.48	14331922.24	3203314.702	52060759.95	26772578.98	17493987.93	43933801.82	14965305.64	64545817.53	36693479.26	32935760.08	16380404.53	11599885.92	819490.7406	22159655.9	140675200	9941221	24518670	2801496.75	1914103	11292958.92
7-methylurate	323289.8392	631167.117	5248864.901	1113492.342	50607.70653	283713.1067	877762.0331	446164.6429	265816.8214	992313.5803	54598.72232	147605.9373	843741.6206	100176.8456	121981.7774	6967136.388	427246.2126	764237.9765	209107.8607	514951.001	562526.3612	470023.9541	1090694.137	358747.3191	969168.193	814475.4167	1633497.221	1037007.39	200713.7916	29602.55325	237081.84	2135858.002	720986.2333	1986064.308	80887.61127	535362.3468	44420.87595	2299491.745	961725.1131	729467.3339	139584.9186	45955.34906	193913.9695	726494.0625	181264.2027	749150.125	266799.1601	146475.3438	581649.1521
7-methylxanthine	462090.5221	318030.2499	2253469.155	218838.8809	402446.075	654709.7452	378783.1532	383534.7484	678635.7811	777953.8912	363106.8723	468631.9731	246984.2621	322311.3164	402571.1667	2979974.253	315362.7705	322801.1746	487135.7454	358893.9562	1315065.685	383739.6197	670630.1353	620431.8861	511585.3119	950668.3302	1763231.61	689956.1759	313180.3454	545650.6542	211602.7417	717698.1816	339044.1388	1531883.471	304814.0376	341220.1065	232792.8945	329916.4611	721413.781	331514.016	585797.5602	385637.6186	428073.735	450711.4063	234881.1563	415986	478916.0901	1230490.385	909781.0477
8-hydroxyguanine	357130.3657	415082.2106	1240466.554	275287.6697	380613.333	516506.9234	780258.6133	405660.3133	747904.6223	519159.0666	353107.2298	148279.4779	198630.6684	357094.4288	339187.0716	291710.833	1097671.282	858124.8913	749421.1595	643595.9733	653165.9697	243209.0633	305145.8431	704316.7563	1553467.969	190332.8382	303325.6391	207239.3528	286588.0279	299209.0672	1185339.35	125594.3098	161617.4583	1095274.291	318286.1705	130027.1264	349213.4667	253831.5436	320640.0375	371732.1792	364094.9369	531521.3602	740113.5024	425554.8125	337760.5938	439743.9688	294444.6875	161432.5313	487863.0603
8-hydroxyoctanoate	695461.2601	312644.3904	232330.5929	261530.9754	376335.3762	302040.6605	183911.0679	178755.5416	172224.1173	168724.578	254230.4342	188568.7281	206031.1775	242733.54	224336.4115	191573.5447	225278.0142	141941.1435	225431.4434	247977.1842	237437.6544	175139.048	224798.7041	335079.8361	167976.2053	685978.5156	349331.0176	296709.5278	216019.9704	292938.7112	293434.3966	168010.9371	210678.1377	209825.9117	365933.688	272321.6412	231745.8678	237341.2711	144118.2849	169266.503	253945.2834	178310.5462	284291.1986	1339228.75	342596.125	130339.8438	210510.8906	516596.0625	298020.5166
acesulfame	3005565.634	4305467.153	9818063.846	6702137.117	4835697.477	34386223.93	20654766.36	912643.6619	13638288.24	8293143.186	1266435.202	18994594.45	27746406.33	33236494.22	5412198.159	20836860.28	11366193.77	2877119.703	1091709.725	3375380.06	2881890.828	2676442.21	4451001.753	21948688.7	10692601.71	9486930.849	6456806.229	14845322.95	1135678.69	13677191.67	1810162.396	8782691.366	34955565.03	6313487.578	8826645.444	21667472.08	21506263.86	34281723.04	7047804.982	1013320.563	8576867.267	25283782.08	4446134.379	2470601.503	656385.5	883916.9907	201250.3594	14401483.27	24763391.17
adenine	4883736.345	9739548.394	19540526.48	25698189.39	11368264.71	12030587.03	5159501.63	9815498.16	8174097.083	9922314.596	5298768.396	2036760.421	98969.90719	899361.7633	31003442.67	65717034.63	6891303.572	4594112.957	5044367.804	17412983.1	12928665.73	12835490.99	17745595.84	9782859.532	4203702.856	5385262.799	3722215.989	10689976.49	53703860.98	12195186.78	108169689.8	4544103.221	12737372.76	110710.3705	18357231.11	2954246.36	3441762.95	2716928.809	4341849.677	2602292.424	3979730.509	14161285.09	2893603.459	6558814	11268998	2917682.75	25187534	5153291.5	11059529.32
adenosine	991904.8326	1211700.024	1181211.584	4565576.333	1644269.997	535060.888	725239.7233	545626.3057	1349323.262	1175384.067	1090880.795	422218.9714	734344.0023	406761.9289	344078.579	534409.3671	830999.5411	460420.3703	982648.8157	526329.9031	2823926.209	540839.945	2020304.732	2980406.976	2299723.613	381225.5936	958051.6996	814772.1365	1957914.742	663908.0087	476886.665	5301757.669	4346066.72	1552343.236	4634311.305	946413.7853	505435.1938	254173.4351	804743.423	259871.0018	925282.5204	1730050.981	682478.4034	693788.0625	1019696.375	1487261.75	1011008.938	903341.5	3300002.157
agmatine	386869.6027	792607.2416	855418.8247	249771.2191	3135909.52	1214957.814	968832.2074	609844.1202	294072.3254	192822.4149	114742.0382	312881.5396	372433.3512	253816.8936	482435.6271	561982.9377	345634.3126	563258.0104	7078944.753	390714.6108	8279903.075	126275.676	263979.4686	436299.6266	5542265.587	25877929.2	334834.7486	2343770.973	81683.60736	390420.1665	432289.5046	915304.0041	3346002.152	282785.2698	326995.3275	359290.9064	951804.1256	596934.6455	560991.8546	232116.0021	1418359.592	7161691.579	398582.7474	7444426	129205.8359	574547.5625	419399.128	193865.6875	1145492.111
alanine	723152675.1	425710464.7	334833608.1	620947429.7	478359173.1	383897471.6	394134576.3	247654751.6	432092521.9	415802167.4	324044242.2	493741644.5	440444167.4	373909283.8	160714829.5	215986410.1	448265328.9	314518227.6	293411590.2	419188960	489137481.4	258775366.7	489435788.5	436471941.1	795873621.6	1135953623	291606098.3	1193910950	469920818.2	288151056.3	446113598.8	857120865.2	793065751.1	351690414.3	598751074.6	388552222.8	440919486.8	546467847.6	378826712.3	150958864.8	308818756.7	578340323.1	379913819.1	661766272	457686048	540909696	249779616	426182464	407402224.6
alanylleucine	591729.424	242270.8265	614779.9377	392492.5085	502192.0388	489535.0283	1592836.739	440291.3363	1940159.657	1193789.042	262934.0846	2529144.103	749851.2835	1658896.61	3156181.174	86678.48944	142610.5527	504265.8439	461183.7328	1659198.502	383898.1162	324969.4144	189815.1164	520078.4378	694426.2924	4647755.634	579854.34	386811.6424	175148.2148	443027.3992	1265877.907	1095173.83	676518.1354	3752916.212	182162.4356	256569.2028	198353.074	325918.6052	815706.4944	162787.6565	3220720.028	163922.4698	362929.5669	2466833	1765775.375	1681521.75	270078.4375	761314	913833.5013
allantoin	473429.3505	739365.1427	24146.57652	579697.7048	1247542.624	168493.7439	51065.76608	56015.11927	63928.76726	31534.20935	53068.54821	8249.612908	148027.1481	52946.82343	11916.5659	90166.2313	97953.79041	36425.00971	85247.88933	11787.43583	3402529.237	19065.55433	224537.4621	551961.3244	300246.9311	1862886.041	46234.14913	1008024.693	116520.788	425694.3805	122042.3646	396210.199	22082.3943	9928.97554	43060.96745	16641.84043	1584761.383	292896.0117	21302.38706	2529.650602	202712.663	10191.03363	62722.92024	240915	101615.3203	122346.2266	77770.5781	22148.0625	2935350.333
alpha-hydroxyisocaproate	1077408.842	1041593.621	1356537.197	1002965.344	999887.3352	1338714.586	1037207.455	1020595.044	1013730.26	1017242.769	1018989.107	1055480.116	36177658.18	1083314.209	1015228.474	2601699.786	1027088.204	1010069.914	1003444.015	1030495.848	1573820.299	1032894.863	1006476.951	1019434.649	1036094.914	2213232.494	1044506.063	1088321.596	1048442.986	1050116.926	1157799.22	1056181.22	1026118.917	1264533.185	1036085.373	1040377.095	1036208.195	3277992.643	1139615.802	1102858.718	1029906.143	1053390.775	1029129.956	374399.1563	163665.1563	490006.5938	655407.9375	214568.0469	1101427.48
alpha-hydroxyisovalerate	2204575.054	2040496.464	5984415.688	2208531.294	2124823.186	4011744.741	2216523.653	1993104.271	2114922.204	2594877.195	2192461.421	2295330.71	120443518.6	2036084.532	2092685.198	19077440.98	2289595.341	2156216.585	2041152.025	2111321.015	16227740.17	2045067.095	2122434.24	2348134.891	2269546.354	5760723.596	3317555.616	2297728.453	1980627.845	2405194.062	3128998.865	2584937.858	2155089.85	7704654.002	2498932.998	2121103.764	2067574.701	4693759.005	4438567.947	1958853.215	2522616.954	2638524.63	2074707.053	2379636.75	904160.0625	2238064.5	1662056.375	1697210.75	2095714.964
alpha-ketoglutarate	2666543.257	2928718.831	2309057.158	3916113.077	2470358.097	3454580.022	4067519.798	820185.8144	1259030.524	1218711.439	2584997.126	2014712.575	4716024.314	2632699.471	4139761.494	1982085.856	4458462.949	2406327.573	1052551.305	3852713.468	835464.2838	9852852.872	3906273.301	7503195.15	545573.4093	3357460.431	2536970.957	9243013.432	1382719.929	2133876.49	4390901.599	4688569.324	7529881.911	2104621.507	3271212.984	702135.5281	4238941.591	37716349.06	1299024.372	783634.2748	5667831.438	410047.4398	1556611.143	6807834	1333051.75	4673077.5	1129557.25	1376417.75	2867670.243
alpha-tocopherol	232633065.1	276290974.7	116071420.3	125169782	629309283.2	204158569.1	182748714	121084883.3	167381337.4	197434860.2	292503026.5	586543672.6	193778914.8	178928485	228007351.8	113367072.9	170799378.7	177330058.3	178175861.1	148200179.8	119713081.4	254662158.6	193889499.4	350445845.1	173342880.8	88506214.51	224164974.2	205649924	148022525.1	193558975.5	367042445.9	524312485.4	517909088	165998815.4	207154156.2	321796694.7	153067328.7	198766804.8	95878939.46	234978133.6	1645819805	115796277.3	236718117.6	196671968	275618656	139062576	192325344	1534390016	294195301.6
alpha-tocopherol acetate	8246122.183	7777263.857	8410905.477	7801645.707	14294713.38	7744182.93	8040160.132	7767164.183	7904672.196	7856660.952	8101167.768	9653147.755	7759282.344	8032053.617	9764223.047	7752942.436	7764846.29	7827197.076	7764222.118	7769866.91	7762405.444	7753613.001	8478091.544	8018109.974	8787278.927	8883669.307	8074090.283	7759514.877	8146241.477	8166064.542	8099317.959	8077204.324	8331656.707	8970180.272	7968369.381	7810131.392	7794141.339	7836967.463	7779596.667	8045135.64	235228382.3	7758529.582	7747238.229	1029566.818	2128011.25	22020632.67	733249.8507	869789.375	31547037.05
alpha-tocotrienol	4249998.211	3621947.528	6137048.773	6206911.109	8271944.677	8593353.063	7327200.796	359172.7303	2619911.061	8013593.245	6551830.112	12200928.47	18952041.6	3474578.538	9181557.353	4596250.122	1962348.613	2322817.528	159953.0109	2373023.044	329740.5729	5833519.316	1149717.744	861872.9182	10431335.06	1189051.795	2155975.433	3293988.91	2652837.788	3482133.043	16372713.79	2558197.221	6231989.373	1980119.669	6192843.113	1362380.85	6131788.584	10195316.47	1159401.228	6843730.815	173073.8867	1470164.722	6338689.363	2269287	4233527	3085254.5	2337697.25	20916330	5582007.225
androstenediol (3alpha, 17alpha) monosulfate (2)	80652.77579	115714.7262	106397.2785	153548.2103	439230.6509	184058.7194	404468.5995	103249.2074	261433.5608	200581.6968	17363.74935	58829.15475	640086.0088	45160.44237	270038.0042	31020.09989	38088.48978	137789.8723	3259535.82	24457.64394	506472.4489	434477.9921	270625.7858	19693.11787	205113.5726	187176.8052	722.2540454	533150.6736	79576.94761	182762.7494	134822.4264	247992.0436	300774.4458	58274.09614	14054.89527	106719.2808	173169.3606	69055.92873	61661.69444	210551.1501	3428063.391	259097.6435	63767.72028	1000533.202	137845.8906	120086.6641	151834.6684	2723641.5	179894.909
androstenediol (3beta,17beta) disulfate (1)	909754.3416	3372520.878	3628862.331	6240126.556	300024.5632	767639.6472	3439934.934	342952.7387	5538580.421	1444528.406	3466334.686	4868852.44	1174423.512	4091676.467	3422862.212	799648.9996	20530629.32	4884417.887	1798837.312	842421.0837	1029603.508	1953828.636	1158965.421	2331732.575	3678078.112	1080384.75	8074594.935	1083200.907	2964383.213	757760.4233	1080933.107	6878495.062	6815073.445	8737290.973	6122824.601	1350804.826	6908287.31	523306.5415	2750932.875	1768562.078	7792434.662	886798.0878	2375218.228	3744294	1473930.54	804242.5	1467257.074	417458.0938	1590395.156
androstenediol (3beta,17beta) disulfate (2)	3224317.613	6448277.608	8616834.062	10123818.33	2320518.209	2324470.243	4427424.404	1540772.602	15105661.24	3755921.297	3104020.488	5591028.066	593810.5714	7374697.315	2529351.442	1909220.89	16385955.45	8726525.384	1501205.953	1996627.262	1990294.9	3707963.584	998967.0862	5103614.78	11351112.58	2163207.779	12740520.3	1461946.464	5186865.264	6295121.535	534960.2761	10573042.31	9313938.662	11513134.99	11243848.69	3394146.311	14428822.39	5181982.512	5588825.354	4599398.23	1738652.225	2666276.183	3661214.592	8725391	2013805.044	1923591.25	1373659.215	773130.625	2671091.764
androstenediol (3beta,17beta) monosulfate (1)	2329649.173	4938505.5	2780355.887	6290301.275	2198879.698	929920.8686	5006978.286	1408139.166	19573319.15	1198562.914	2063476.425	5349252.827	1816463.383	5610176.972	1915217.897	1032068.658	3037903.222	1619159.79	3412288.023	2402181.156	949116.6116	3979034.451	1936613.97	2962864.96	9666167.335	1152232.131	9008469.668	1025739.083	1934355.061	2902962.185	1920183.357	6106455.137	5236286.166	11618884.53	5733011.686	1636645.277	8612341.845	808172.324	17756119.07	5087335.028	901056.3768	881378.301	3506451.011	1252400.5	112355.9547	5526125	1718897.8	148149.3438	1302483.882
androstenediol (3beta,17beta) monosulfate (2)	1394920.53	65362.41442	133303.2739	68363.01964	251122.9595	385583.033	374146.3883	106799.0144	119425.3404	165657.5304	753291.8224	237418.3937	192229.2935	259512.1641	210466.715	131765.8868	117610.5119	124699.5737	130383.2079	118956.8729	10353.25437	184618.0446	412092.8568	487319.6222	487731.2366	333688.6513	228952.3806	660058.8529	38287.0027	165320.2736	318580.1417	353160.7915	532457.0209	112401.6917	119442.6137	440711.7491	52356.87978	363488.2389	175710.6927	123838.8912	5128641.323	59935.74021	386675.8621	116521.5025	152160.6875	198020.3994	79130.654	779640.625	88050.6328
androsterone sulfate	109547.032	737699.7024	5202958.379	2452171.107	154538.6451	815880.261	88458.02065	125508.8564	963974.2203	7817.897968	68518.19099	118645.1077	57049.26021	547921.7735	451307.1233	444430.0642	268175.6716	114904.3259	452637.538	95629.9006	251457.5359	443080.8393	157912.7879	1052070.178	464078.7015	557238.0188	408104.3911	375321.118	205609.0301	725051.1811	343502.465	3473272.997	4813670.732	1322040.449	7698899.845	16848.74413	1921897.822	346651.4568	1708082.072	1275139.99	781983.6174	1308609.437	90882.795	944441.6875	244354.9102	1817581	60022.793	610240.4375	231829.3539
anserine	3496599.537	1120995.381	5658271.051	2196684.595	5930381.244	3987106.95	219485.6922	1644427.714	2598386.16	1802994.646	3382709.435	3542679.466	14641564.91	51331080.73	58044.29654	4443545.847	597895.5586	8362493.983	4662884.801	3834942.064	3598317.941	2815135.662	3086255.057	3503275.407	2298416.427	1628783.131	7633998.362	4464892.097	1903323.598	1343052.659	1796294.615	67656945.76	6949281.251	7899607.235	1214791.896	2250893.581	1495405.364	13686148.78	1537245.026	754424.04	28167502.52	1401455.782	3400940.706	1591525.5	2620944.5	4892708	1928322.259	1957500.625	1439087.321
apigenin	868992.0238	1073361.459	4150068.33	3573357.355	42978927.71	31072788.93	1560207.202	8305447.588	6364477.61	981343.8047	1188376.471	6102797.603	2404968.242	7217989.351	874187.3529	2825644.697	2047109.814	788275.4804	713549.1736	975671.1985	4213427.089	1201896.209	4565083.615	1666698.033	3522360.54	5044205.934	5065152.806	994819.1362	1020725.729	695736.434	886819.4558	19917104.17	830839.0185	1308313.959	758716.0636	1017311.324	1999782.37	3031347.402	1165069.999	835962.1181	1958350.832	1558576.947	599020.6509	1223937.75	24038.7832	6807249	49189.9766	48756.3086	1558634.471
arabinose	4604429.519	1595052.922	15572562.6	1681420.061	2371488.465	18651439.74	2391937.521	264074.6078	2270047.566	3579017.733	1133940.328	370160.2979	4531126.135	1289261.573	1053104.061	1388371.478	1661244.865	996825.035	199490.1593	216521.6987	9567337.446	1015537.138	517659.3398	764440.882	2276550.147	5026146.408	16178656.63	3940660.584	479268.6373	2744434.724	837384.4268	1873651.255	6106654.988	2345229.12	4601205.614	1290109.902	3477148.212	3091478.93	1652258.438	588802.7901	2532770.303	2524307.395	946255.2086	2886446	1350705.75	5931231	2283583.113	4407935	10988799.55
arabitol/xylitol	64415.08621	79249.96651	121125.0053	111218.0721	125484.5722	96885.24103	113555.5403	76817.17245	106472.9294	115360.5742	69591.47619	66282.80006	58006.01438	79468.98646	80618.33783	58856.99581	69235.19598	61273.50505	68915.25874	65053.33913	85752.5768	69733.49975	96378.22688	64851.40038	76046.02638	99656.6403	119730.071	100489.351	67668.27801	65940.49774	56622.59859	65606.06303	82000.91046	159892.6213	73645.80197	105116.1466	106133.4332	127956.4896	59966.5485	65719.36363	91076.22333	113061.2363	66975.2537	90279.45392	67916.60133	81756.642	73223.39081	354732.6875	205267.8604
arabonate/xylonate	1917972.553	1918656.271	2096185.304	2170330.019	1948404.678	2011779.489	2023599.056	1941913.526	1989060.027	1991022.254	1952249.028	1853380.337	1873885.867	1886505.781	2039434.454	3801214.615	2037950.88	1893848.823	1850476.498	1890434.094	2119096.471	1909136.683	2008806.824	2108511.408	1913978.295	3380910.278	2150963.386	2008989.091	1922740.069	2085434.95	2395645.39	2312187.072	1973366.631	2202831.439	2034109.226	1961245.042	2057667.523	1954917.832	1983941.704	1836945.613	2104610.858	2134224.556	1961553.928	2719009.5	883321.5	4300164	355343.6563	3332420.5	795823.5192
arachidate (20:0)	63342558.77	98843033.77	137508783.3	63741287.96	43702660.03	122945910.8	56584753.48	90332386.56	50405771.77	252087371.8	42212102.32	92629619.05	37705156.46	102202010.9	39029629.84	46930656.32	39140320.88	81607034.34	41704087.19	233704583.9	88959094.66	509722784	76296292.49	36939217.45	60571802.62	93385211.96	126114530.6	43872343.13	122506150.3	327839808.2	188334926.8	50155052.16	130435788.7	106835845.8	158349435.6	96683740.18	405644574.6	333047098.1	113118976.4	125715605.9	39789991.13	217268875.6	112310218.7	105313160	55417080	91444912	62157388	72067472	88479958.75
arachidonate (20:4n6)	6374420.308	7737085.605	6811861.963	38758227.55	12982474.65	196415745.9	60386660.84	13052411.49	31595516.39	6276510.187	6228822.71	7139576.861	3721767.647	83171089.11	6144682.646	14789206	15858334.42	3727959.101	6402586.85	9222910.367	6637626.658	619863.5268	20370985.57	15107285.64	7607602.532	3982889.436	26495006.41	13629214.61	5194279.329	37967004.39	26516100.51	58467749.25	54731262.49	94517300.77	34120138.68	127066003	32644538.29	9853924.349	76645596.87	8095463.31	10971422.12	52991217.27	15009425.36	20256590	1808377.625	17297804	4511824	6911947	13442637.17
arachidoyl ethanolamide (20:0)*	437144.8097	517858.5561	420581.6205	564773.4104	717258.6728	481630.4941	733443.06	627405.3045	410410.5517	450124.7142	373423.4826	346012.0671	581394.0461	899607.0884	343383.346	459753.7119	367396.45	694467.9284	347353.2073	311475.4399	463329.6538	401058.8525	683419.1794	510754.1845	503991.0371	379238.653	827620.4716	457386.308	431932.8993	420415.3278	640908.2752	444142.4947	703659.8138	432059.7072	375870.0371	1378845.929	653084.7914	554361.6037	478964.6271	377148.2118	386934.3356	644717.8908	873991.0951	265807.5625	384843.375	497966.3125	496344.6875	265350.3438	680962.4661
arachidoylcarnitine (C20)*	674060.8683	728560.3573	589768.9027	1733037.619	321528.1082	318047.8025	686514.2753	500267.6856	545401.627	493296.8859	313825.2828	876936.4067	804359.9082	630373.6582	537497.5837	480113.8016	602818.0116	2178877.416	307585.49	3569031.339	366258.3834	799025.3412	521846.3962	363838.3765	340168.0185	318077.8578	547220.7388	1680150.929	403719.8473	1005745.925	326982.3871	402346.3904	1019770.558	2593462.214	295386.0811	387497.4391	1027568.644	428266.9943	1071586.972	547392.9202	457291.1059	327500.4595	631444.9526	696346.2688	149610.2813	546728.4375	327312.7129	870876.125	421355.8185
argininate*	2538564.953	1887455.244	898839.0133	1270450.468	2454942.558	4971183.219	2862781.221	970525.632	837009.6285	2027916.349	556954.1327	1560582.253	1274189.632	512776.2867	1565957.18	1405369.415	2355523.475	456956.8827	2358093.083	1269964.635	9475622.849	346245.1825	464858.6415	4138525.991	1625759.85	14311386.57	1310613.189	427487.4882	149449.0443	5519858.611	1195775.301	5646139.918	2687716.627	2462414.057	3025298.273	919266.1185	3278499.446	1044540.071	985083.9709	2020262.602	3136713.414	3728604.323	547981.1051	1065308.125	251081.2813	1088845.625	1346512.25	2433480	1246300.123
arginine	47137637.01	46341976.64	46856169.83	27116486.12	303252484.8	22339630.25	60589873.21	28354309.1	23955832.42	36914162.69	137641424.9	36762260.27	17031183.24	36548544.37	107178314.6	93974263.04	37925946.27	15509051.02	382258428.2	17546069.23	558168131.6	9000792.509	271086806.3	423818774.5	335784747.2	960036505.5	215563711.6	63118606.11	349984476.5	22019708.97	104566305.3	48274160.21	309796469	26636422.26	27116633.08	27738873.87	32365487.61	18048817.16	133906444	16710411.71	20030860.72	426351496.3	25096736.38	794280960	19007634	41629284	25978770	511845696	114703494.4
asparagine	188561935.3	12769729.64	58453906.87	202376309.1	40855565.77	71226178.75	33386355.83	26539757.68	25713084.53	65543247.27	67048824.34	6944728.625	1416145.685	7391622.457	21662501.15	6446282.843	7729519.101	2964546.13	51811715.91	58632410.29	148280247.5	7362008.467	136520659.1	9259924.855	350969297.8	70088329.41	6991052.642	490923587	89891247.51	17000367.06	58566258.09	331244921.8	382751642.5	7355804.114	171713552.1	102225372.9	9920990.086	4395000.908	61215398.3	4654721.955	4925735.262	6187516.601	5870329.64	279986048	5419549.5	31959120	1790038.125	4125573	6904048.625
aspartate	458779879.5	254102904.9	213857614.2	364327043.2	222627669.3	439433658.1	379722151	76721893.59	275623738.3	296070805.2	142596948.1	292691941.9	272687728.7	350609637	128252627.8	317070812.9	443367385.5	252020411.8	189415335.5	161644112.4	394608175.7	242110322.8	302928344.1	411614224.3	493828870.5	525281633.2	172594853.2	556544084.4	512030540.7	331069004.3	249366478.1	464720026.2	302966355.8	354775357.2	493487524.7	183687239.4	320277737.9	380452395.2	376061945.6	133640757.3	354099372	110125652.3	279298849.7	387037728	393420736	410596256	93596560	489695424	264042878.9
behenate (22:0)*	72356843.64	36949722.88	23698534.85	42518048.51	42675279.54	48335504.8	29270669.27	23803945.73	44952987.69	43350794.46	22616295.89	44430535.4	24984730.13	85284505.36	28934400.33	22597239.58	28331306.56	23415142.91	38170107.48	159466157.4	31026946.3	262020290.7	128293698.2	28741030.38	47135736.82	23913582.65	103145780.6	41257426.34	23525901.2	641840046.5	25577080.26	37429637.48	28083716.68	163834799.2	34192347.19	22619702.53	144774711.3	221384747.7	44576672.22	90098290.85	29923916.46	719956887.5	23151160.03	67271208	49117676	75447056	23612926	51388812	24311219.67
behenoyl ethanolamide (22:0)*	233756.6695	416506.2803	225585.576	331508.833	710572.2928	186168.7872	765674.3425	482480.7492	119285.9777	296358.6567	102762.3587	138903.4489	354363.602	850296.2791	232117.0711	108506.0527	115265.2459	709605.4515	211566.7521	154386.6967	136851.9745	893486.3378	646747.3265	257796.4714	604010.2523	82365.76241	454851.0647	87354.12604	237957.5714	119477.2905	847655.0552	172132.5913	632987.0321	18415.8893	27765.71127	1237252.579	553921.8638	347675.4121	79586.98298	155388.2286	36445.14778	670285.1298	825969.508	296520.1875	275116.0938	237094.2969	970809.6875	129723.6406	894658.9806
behenoylcarnitine (C22)*	478595.89	395415.6806	333124.4029	764984.7059	246669.4531	216951.3503	321828.3197	275440.6739	367942.1375	295224.1966	253246.4686	534209.0331	427697.3666	351059.0421	453082.5387	286918.1865	290496.759	1496513.187	282163.9306	1454465.672	266921.9689	621700.8099	372621.6266	213245.5482	342488.6032	244193.6962	242691.1515	996014.8382	291749.3894	543893.2066	275169.3789	236126.0044	505277.0959	946854.3294	256283.5626	321802.0415	532695.0947	223448.6099	611694.2895	341443.2309	260661.3961	291901.033	347731.1311	181448.5358	315565.1563	378400	188655.95	372205.7188	579863.5635
benzoate	3444467.257	2476692.202	1547983.843	4081196.301	1666324.612	2712142.267	2018988.796	1445479.306	1695168.264	994320.3561	1407765.32	1370216.426	2266319.487	1897198.991	1781595.001	1194396.905	3856656.317	1375459.95	2906816.246	2597983.174	7053712.595	1959193.516	2068613.42	2713523.378	1904134.004	2930185.089	2428237.921	2864944.459	3042320.352	2035718.087	2522004.814	2454447.543	3648739.94	2497541.379	2789605.007	2391433.315	3562462.197	2777290.187	1937948.414	1629460.169	2070306.765	3401156.049	2776118.774	2623677	694746.8125	3254904.5	1877439.5	2820074.5	3041629.266
beta-alanine	1348558.317	5217709.93	193894149.3	4304268.601	3233539.969	1625999.146	28152887.08	2259799.054	41653402.44	3550188.689	4109413.039	2874585.178	225211860.6	2636355.487	838490.9326	40496618.66	2787483.236	20482280.49	1254106.044	295461.8144	7289584.799	3108394.867	68081553.48	3605603.027	3870730.161	17043365.63	6402929.412	29166507.23	1715454.494	2522275.995	280566.3018	47971606.9	4630890.603	74290570.37	53944092.58	1187550.383	4587081.991	5008960.579	24600603.94	4484444.414	26807917.56	8426070.191	4801297.801	8598193	3870827.25	7590859	3509336.75	3737956.25	3824774.034
beta-cryptoxanthin	5935488.692	7494368.344	1905700.779	5046309.7	6505858.279	2016768.308	1877557.601	2788741.892	3594830.764	4579742.533	5487047.826	12095960.3	3326921.324	5417088.832	5929828.228	3306502.987	5633861.81	6346227.025	5454053.139	10858217.45	5192542.387	4492435.247	7977501.373	4153510.311	10596372.95	1987979.735	3732976.127	4442739.872	3289088.387	3745457.438	2324988.38	2707627.74	11041379.08	9845712.855	3543882.173	3908671.514	5073703.602	8361544.245	2630861.161	10859981.23	4524230.737	2003948.828	5768861.981	4058229.75	4278189.5	2696334.25	4053371.25	4137455.5	1421456.449
beta-guanidinopropanoate	587114.3153	1521938.302	2776478.792	1781265.981	2599574.865	543379.6312	4319802.265	2285895.216	1964523.144	1510857.336	668935.5615	855071.5451	3516662.543	6203238.883	526653.3465	1467563.035	714185.0806	1538553.364	577653.5974	1491958.445	628020.3281	2089331.123	3480923.89	3204700.086	1409702.279	772848.4453	6279104.988	7317358.842	433751.3365	770698.3846	3837668.631	1561385.641	683500.3104	1370205.341	1690623.751	2043953.645	332657.9033	4163775.195	2809713.424	598574.7925	2732693.005	1953897.591	1554320.316	1843344.375	2318800	424376.2188	887933.125	917279.625	1943614.456
beta-hydroxyisovalerate	2652484.337	2465039.205	1651557.47	1331081.989	278556.0245	1767965.475	2020083.632	458.5760233	1025183.74	343531.7745	257554.4916	824454.8382	2429964.784	537814.0143	109520.3449	3033513.377	5900735.189	1386516.748	964642.4166	58961.86343	2861163.205	12044.67969	3717110.693	4306046.309	310894.2571	387149.9459	4945896.452	1966014.574	773355.8108	3042890.965	792046.0845	2569952.268	900519.604	3819326.754	2311929.258	1677320.038	1706149.415	359378.3857	1200325.517	105705.3244	3119635.142	976364.2063	524451.1225	2202961.5	986778.125	1830541.25	1369974	1327573.5	2035685.75
betaine	47475816.39	11917512.79	3832869.577	9424371.134	8784874.366	40984933.47	16637416.93	6917972.053	7367857.325	12224613.48	7968405.015	7653998.208	3581688.394	12468131.13	10088468.34	1065633.973	27064247.31	7513598.525	4669701.446	5469932.018	282237892.8	4878168.404	9100393.145	21449918.11	3201453.254	347037697.1	56164324.32	98144659.96	5685461.448	5142792.239	10061823.96	7862549.759	11519329.97	73867651.08	4475491.318	3110893.962	14447936.02	61554325.82	5418925.287	3683764.796	3549129.688	11989533.56	6064770.682	5022304	3341268	4564689	4188709	8601509	145673353.4
beta-sitosterol	14599238.94	5785969.723	24901010.42	17300378.82	8819984.869	30811554.75	12343091.24	515953.1702	52516419.91	28491825.66	23685854.69	2755195.171	11824106.54	49999828.08	16416446.66	13360005.58	11780051.96	2491847.695	6601107.474	18510561.83	12389193.33	85561888.12	33687966.12	33192474.85	1584832.733	7306370.642	38449563.6	21174255.33	4996255.794	38693949.4	33654218.22	19527788.04	48575919.67	39223642.94	33707682.03	1908596.51	4612153.615	545937.6607	26918253.03	7302441.43	30511407.87	21491936.55	3670910.982	27597112	7657835	11512651	2922827	5408235	9647883.54
biliverdin	393931.123	348203.7985	428828.9972	77678.66793	247136.8133	494326.8127	4809.855637	28296.84382	612423.6185	193476.5405	20516.99891	72058.68089	236010.1573	272506.561	116202.5564	190808.9736	107377.1325	1685296.571	90954.50494	230462.2214	318069.6759	85590.88583	174135.0049	289115.181	103570.1527	644069.1389	1031645.496	2207233.179	122577.1532	601409.8515	280541.0982	1997696.805	2026973.016	2255306.354	1858301.354	55522.11199	500608.6647	131659.5294	305128.9604	110378.193	2513755.382	227602.99	79563.7262	301871.7188	99802.1016	547009.4375	443132.1563	1070475.75	211893.2757
biotin	3112706.408	1732856.124	879778.0571	721883.0762	1290968.75	964420.7999	1130998.373	4007739.615	2334565.475	1310266.403	16745954.79	6162959.764	75085.99987	4088759.624	9346394.62	5947709.964	740294.494	465344.6013	987526.6487	12678173.45	1111336.808	1115300.951	209919.7303	2359034.259	1315665.365	1345756.44	584934.6729	1235644.436	3510884.587	872682.3722	7571852.036	638826.2089	678159.0118	1335471.485	2305593.617	34384850.14	816241.5543	844473.3609	6780870.143	1199158.304	893468.5152	60005.61906	4419777.287	1360338.5	1617643.375	240879.5156	1423121.25	3434474.75	1821939.238
cadaverine	12471540.21	2037020.591	9338815.262	8505627.161	548664.8221	2316885.227	4079444.93	4778550.608	2897429.417	1009040.401	3396930.985	8846058.708	13848467.42	2527801.886	5773256.916	4200073.236	1150995.844	261521311.9	1355831.182	30898234.17	5852861.886	5738230.557	4558358.453	1893383.528	17062337.71	4159557.08	1626518.467	115766.5196	4959577.297	1087603.906	14451628.91	1096077.655	4413061.93	10069228.44	8493107.175	3294469.589	8220539.857	202594904.7	1479421.922	1046271.038	86075324.9	6919970.739	867913.4626	2565731.633	4955817.632	13094834	3197723.75	2113414	4204250.926
caffeate	4965091.965	680145.6082	4122303.46	14253722.4	720808.2655	1637045.673	12353127.6	31973308.5	38133353.23	35661.18438	1279223.233	3110331.73	8128772.652	466380.9336	378954.6413	1076877.321	1829444.229	1196985.319	732750.0938	1410220.801	1589145.184	564439.369	557794.5812	2341163.79	5034211.113	3249803.509	13030762.39	317915.2174	22574580.87	1207998.308	677862.884	2560100.892	2693951.002	1223574.462	17978068.43	722326.3524	4238055.132	2270076.443	636853.086	3488164.527	5696114.293	372805.6953	2405397.415	1529276.625	943201.25	1179765.75	2412938.5	4737270	24029126.13
caffeine	564218.0065	579950.7506	4664083.621	4545548.221	1109867.1	19741436.51	2287016.162	712576.1429	1821762.587	3578540.686	12268498.51	1553589.034	5054098.408	969189.6291	5031433.603	18908840.73	3649962.723	3876038.631	3171613.976	2583129.432	8292384.183	1650881.297	3182153.111	4013624.689	5374139.412	2660970.016	1761215.242	2119114.257	785758.2107	2148377.417	3674873.408	1190856.726	3401015.899	1426117.788	6165465.855	864534.5711	4130069.682	4627019.407	986086.9979	316802.2168	3030498.385	3832151.633	2157842.837	521666.7556	1580306.125	570777.1875	199269.2344	1951999.5	967208.3829
campesterol	8012081.255	1940793.291	9023186.033	5838453.923	4136637.662	10635754.16	4334008.675	38996.37164	19914732.78	6712161.597	6913377.355	4959890.698	5321079.179	20721862.37	4200761.033	2279205.469	5098325.907	2299341.137	2845085.827	7344922.993	1907784.253	29582837.18	7266353.234	9229891.124	7141.27398	2027903.241	9704237.323	7648511.112	1574659.397	18793229.7	15044780.04	8659520.713	17132368.73	20143859.28	12345731.37	775341.618	2406431.077	113336.9838	9534265.014	2208539.906	10298041.43	6272097.164	733715.6563	10564993	2319752	4501112.5	1041440.25	1702942.5	1954409.482
caprate (10:0)	178343988.7	490472021.2	19195938.07	628024741.3	14983328.84	476733903.1	78392822.41	222754556.4	18489901.99	99929930.22	178909529.7	153774021.8	46389066.61	38810263.45	366499869.1	54830276.04	111314394.5	24480163.48	58670099.73	182891133.7	14881705.07	11239292.95	18457614.56	84025436.06	53905612.38	8661892.047	1990065087	87787506.57	6428771.037	130014316.7	58532310.63	329125538.8	85431482.63	5036882.482	113046844.4	20120359.38	23803517.93	126588962.5	13051160.41	43955248.49	124793453.2	77594969.93	44829041.12	9921892	5338830.5	5703466.5	12378569	13077589	3166327569
caproate (6:0)	16393978.2	15158518.18	53186414.53	32364734.83	92165630.65	16489757.41	45233527.08	2688328.499	3025467.42	3027747.439	5810918.272	34631127.91	11372914.15	2652862.082	4529161.323	1672879.528	18128141.18	45036646.96	36805234.47	8095755.293	4720671.29	2460835.979	14721564.51	9726761.551	5349793.047	8277645.32	13897577.06	11398104.16	22779147.62	36361925.14	14672999.69	3461345.393	5124074.432	2639883.508	3353180.588	78732034.91	3396549.403	34491023.8	3307583.533	1311345.231	3043219.837	9863929.818	19401593.18	1554242.625	24366986	3174100.25	69625352	2742233.75	60771298.06
caprylate (8:0)	9255362.06	21414376.93	5445812.438	49664862.55	9561086.443	84274981.6	12083452	1560373.592	10719579.74	7339235.331	10774993.71	27576969.42	8427598.7	7106855.01	2797514.406	3617978.324	1894231.272	1920748.652	21672266.41	1314907.413	2562051.509	9635844.118	4794367.291	8387399.444	15139393.99	7814880.149	552333235.5	29356676.18	8351273.674	6611731.006	6070375.493	13837124.27	10358485.03	5798566.015	18254626.63	77150752.99	8732352.743	20411913.95	3390244.149	19594926.3	5585526.326	3861232.545	904.7679573	7869786.5	7565418	3078200	7634119.5	3628643.75	688981371.1
carboxyethyl-GABA	13549784.87	21238377.72	9237851.927	28676126.84	40073863.83	24250136.45	7832934.41	14749571.57	39356603.5	33662913	386250.3279	12543070.75	8787620.811	51241011.93	18152570.16	12625090.43	37786882.33	5178775.883	2118665.525	21128421.55	14660437.17	3735335.861	14476724.74	7055036.428	17169661.03	6741873.566	23208138.11	15920746.52	4801999.02	22529501.21	18922472.81	25683098.8	18240367.59	6669429.977	5357618.281	10302777.22	32281356.53	22476649.83	21077609.3	310761.3874	23891589.4	20068606.72	7118131.739	21186354	41534544	19748846	36366020	16008185	17256764.66
carnitine	82512312.95	7885543.932	12256520.98	8887589.557	6690289.331	11757034.27	4032484.774	580439.2235	4087648.416	3292985.388	15023375.48	7849218.06	34504678.54	5852780.314	52666830.71	26925134.08	6029067.178	10526210.09	3992107.792	41615049.75	2411924.649	52583738.35	16491228.61	12269571.05	11988590.11	8119414.992	4600853	10970200.3	23783921.57	37659938.28	3962198.11	80529528.48	43363623.99	71382408.55	34300821.09	11523576.82	32826938.7	509699.6268	12079802.95	8291895.118	7752335.493	10074031.99	7783809.02	13645737	6556814	16633041	7332958	22574518	12123459.46
carnosine	28583.4333	83018.42496	87774.06892	870015.6844	188520.5249	298264.3477	89019.99465	140894.3631	93720.09565	94261.91126	74244.67102	71419.19754	108845.3747	179377.0261	109337.4243	55117.43041	138868.7002	381146.9069	169058.3293	222981.8503	12497.37048	208337.7077	132781.3938	246240.123	343619.7121	306981.0517	81716.18624	326306.879	145243.636	93793.68509	128376.408	4749399.567	16728.46891	219045.8551	189919.3994	207681.2043	94551.36196	468992.0929	109811.4569	135368.4078	86115.86853	81367.96295	11507.7397	367786.5505	84372.24673	1759220.625	62096.25341	36150.1563	265615.5885
carotene diol (1)	116979018.8	40186302.8	19786904.19	27991232.24	55816131.83	19572502.44	34872227.76	41756993.58	42135159.57	37608611.54	68410278.89	93373069.91	20760066.94	54298462.6	89873443.27	17746803.41	39275447.32	39399530.26	98189197.95	64407888.08	105634942.9	30766063.4	134293085.5	79293432.13	85484603.64	20560008.33	83542344.92	69397147.87	51555957.17	39047637.87	63942135.94	16666168.36	28920103.03	43917366.09	39307531.78	122881062.2	71175892.82	64656749.13	26729322.67	51438791.24	18432683.31	18726867.84	90527629.24	62301796	55898044	82976616	79953488	130709952	50926593.3
carotene diol (2)	19722899.85	6777821.625	3733127.695	3108814.04	7723787.861	4091503.978	4952437.132	6107409.087	13054364.79	5817780.56	12552207.15	27492923.58	4759853.386	14391205.61	24299480.71	6649993.347	6790071.79	17635870.37	14816494.27	31524650.74	19172998.18	9988048.192	20662941.96	19030762.83	24045994.46	3476319.001	11073039.87	13038786.82	7773029.667	10319284.95	14258401.71	5434279.649	12015281.76	8021001.737	7085305.598	18687230.36	10051595.26	13516481.65	4671449.634	11402899.42	6010222.298	3541205.758	17757163.61	6951974.5	9047170	13914135	17379230	16763988	8114233.242
carotene diol (3)	4941633.439	5503337.716	2215291.928	1521578.289	3950231.455	1146473.793	1098342.853	2241941.469	4830595.078	2659305.918	5964030.331	17691948.2	1575507.701	8610166.624	6660097.943	2705554.238	4214400.785	7696788.807	8486661.131	16569744.53	5183958.46	4007714.139	15902758.52	6239576.35	8278230.204	963148.3771	4223356.482	3434993.044	1514265.354	5128804.979	5931130.866	2728918.258	8893831.538	4829677.474	5034584.696	4265345.895	5993017.111	6885287.264	863863.1472	5718742.989	2694766.124	1009176.36	5868624.695	2789432.75	5550385.5	6047169.5	9081847	9962532	3971976.802
catechol sulfate	1389898.769	1665936.173	292508.2542	43128.37675	213741.144	205249.5901	227256.3758	132712.3006	157067.8386	24573.78953	510098.4068	393483.0248	185950.5775	236153.1693	253216.5059	2703420.141	613182.3236	156239.0753	14206.37448	1138762.518	444803.5228	601318.3657	144874.6416	580672.1158	54074.58735	1021571.72	144127.6727	596855.0408	276974.8124	134110.7126	303426.8841	755244.6598	340243.7089	146986.0161	4070069.541	150568.0249	144262.5181	131239.0101	7334.495801	78629.94733	211234.4237	524007.263	265687.9905	2117122.75	87435.97668	253831.8438	130342.0183	272176	896558.3488
ceramide (d16:1/24:1, d18:1/22:1)*	1214993.734	284739.5236	38486.90069	641422.2089	12965.00243	100801.1732	253356.5052	271707.2734	176782.2089	884782.7024	101018.1836	332940.1044	694935.2608	451976.5452	93593.1447	124236.6488	1145115.288	169046.9768	3602.572095	33065.40329	58231.59213	3528.143729	104746.4117	4309.482668	309219.7562	923325.8328	317310.2391	1136639.656	81151.95117	168205.1244	28966.90356	47032.31011	339427.6751	1070355.039	844420.5159	355580.5819	265392.3731	55104.05599	402739.27	281362.972	536871.2718	57845.06864	120017.3092	334166.3854	479121.5313	329260.6563	239061.6798	520929.8125	352438.5729
ceramide (d18:1/14:0, d16:1/16:0)*	3542911.992	704424.735	116031.7315	3852766.116	345115.6214	1318975.152	2913839.789	4761051.635	974432.5341	2118201.149	277164.1384	4316390.59	6601925.923	2487189.398	367983.5921	1685613.58	1275418.359	163650.1287	363124.5898	381200.8726	385382.0042	939744.6374	307109.639	295460.5082	1659.152082	3163434.657	12000.50495	1292696.768	362214.5931	1132756.934	1283041.908	521002.7498	123819.8621	3495754.995	4602314.009	531556.0683	964336.3333	301302.5279	1749021.275	830632.0614	2047322.202	185148.5809	1216109.737	1001949	1585342.625	912842.875	1069964.5	2291814.25	1581645.831
ceramide (d18:1/17:0, d17:1/18:0)*	1033997.578	105471.5486	110278.0748	754688.3012	61729.54431	113579.7593	336188.1685	325756.8409	382956.5202	489746.4798	100819.1496	2861607.422	1374628.736	811904.2339	9977.149777	212436.933	327542.4744	479755.1153	35127.58883	865.1508521	17690.79483	322447.31	1892.475935	36548.60204	242616.998	411331.6144	61331.76594	416564.6526	53001.7205	639245.9219	73682.54557	277754.9113	180594.2575	4142178.988	923182.377	291621.3134	437870.6336	155887.9506	451919.186	206329.7136	894557.3166	417292.6933	611386.4532	275092.2813	278831.9375	262620.375	342042.1717	727692.125	518037.8284
ceramide (d18:1/20:0, d16:1/22:0, d20:1/18:0)*	4811758.352	637602.8717	520376.4117	2578855.224	13558.70916	243710.1587	317769.133	1223063.518	429509.9353	2309067.519	334299.2778	1069689.369	1416445.782	3230850.586	240294.2692	1874893.993	811829.4383	987326.6711	219447.5795	264398.938	281060.305	736166.63	298674.0942	188258.5405	1930162.211	888319.052	1213134.563	1033522.078	237781.4635	891922.3479	277560.3998	841912.2813	39273.55875	3327191.189	3557016.901	541276.6813	1342658.929	667261.7449	2292187.951	289137.6316	1719552.156	133095.3143	803927.5543	1893919.625	2134992.5	2254079.75	902737.625	4210744	1232942.177
cholate	7009793.639	4606279.383	141154226.8	106934254.8	3704660.017	319484623.7	6425698.847	3286971.054	6315673.255	3427565.787	2958913.325	3279911.925	5147542.638	6193100.03	3031746.73	217062828.5	3356918.275	15676361.82	3292716.91	4899622.91	6341930.946	2966705.199	7808140.668	10989430.37	6768882.758	320216553.3	35326028.77	43000085.64	5918265.591	7652305.544	8005016.207	1792297907	90189926.5	82299309.84	184335298	5369106.636	11026809.06	41088687.69	8235255.736	2971389.648	8841006.05	72280388.03	3174015.395	1872402.125	150627.2031	182000032	2704808.5	62815352	18274904.88
cholate sulfate	509264.56	1153425.141	889950.0563	1264093.453	971428.6341	2465394.334	1818569.297	791201.4128	3620908.221	814446.7445	1448542.811	1086876.485	1748945.817	9369499.997	1548147.631	6823247.657	808949.7366	778814.0407	1351800.877	768123.0281	2077973.291	1091505.708	1228093.501	1480703.871	1798687.346	521049.4128	2569194.852	1075531.529	2619956.269	854872.829	848115.2066	1796959.163	5391483.058	9475710.041	1156354.665	1481640.159	3232797.275	1193319.248	2720280.294	1128788.274	3888856.981	945649.8572	3286369.741	1206693	1524571.557	1196505.875	483321.8362	394226.1875	421354.542
cholesterol	34156212.57	15087200.75	50708834.19	102783568.4	28511316.34	95143550.12	52971943.72	12917994.27	536071550	230488923.3	30420927.5	1585061.944	114996553.5	418034854.1	51650165.32	29464329.51	31751729.03	362140.9176	24417504.62	385500613.9	12590633.94	544598323.3	70634826.75	52901209.18	5819181.535	4224897.853	153658134.3	91262214.4	14032017.55	298073775.7	64461679.61	101303353.1	179758913.3	128391914.8	134004015.8	33639465.84	1803782.31	22477466.81	95464316.69	1705457.895	92593956.18	95328222.94	10903740.25	169277792	32694844	46688756	16584834	25428974	39999070.17
choline	102565270.8	130034113.8	219537574.4	189481728.2	77501563.79	257678492.7	73045960.05	256701246	43324855.52	75086842.48	4464814.608	12138720.05	57491350.11	28214674.49	25043670.98	71266094.23	33449820.94	62531799.77	28879880.06	2952579.346	144221376.7	17941742.66	14278795.7	97441431.78	52218632.57	286639481	159788549.2	142925367.9	6666512.186	96590028.5	6307805.111	115462832.5	72905546.81	84218243.97	85844006.31	8514966.379	90318292.22	451485181.6	25312908.61	27296675.9	67786827.5	105590850.3	10432608.5	58251028	35462032	123487184	63137524	111537704	263004115.4
ciliatine (2-aminoethylphosphonate)	311060.7167	488853.0653	400166.4874	222082.4464	417874.0309	786399.2134	10215095.19	325639.0214	437558.0755	283804.3426	372835.5507	392642.908	197753.6789	198780.3511	312637.7766	348741.2559	293181.6062	169811.9365	366524.1605	240582.6009	330782.7054	228538.1409	401257.1555	250078.863	346588.9293	348123.5189	1989051.337	573958.5844	422567.6745	442862.2706	478043.652	602059.1179	410831.542	747214.6862	886505.2446	333190.527	916875.5423	377834.9188	4290895.981	196800.8409	190686.771	392452.0375	514196.0696	987598.5625	224707.25	749257	356811	242520	318465.5597
citrate	9698428.651	7804802.767	9227498.677	12205121.36	7886171.786	14698358.48	8303709.088	8351927.707	7758263.518	8560554.873	8037349.554	8744079.915	7518557.403	8475074.257	11427801.19	9429418.731	9036313.208	8118235.512	8967973.851	8071854.095	9386316.587	7840104.619	10733530.28	9394767.404	10280606.04	7777248.35	8736330.059	9004072.903	7830205.119	8605300.61	8486007.09	8499790.786	9194705.447	9561147.11	8728006.495	7541499.041	8919035.018	8099005.158	9645761.568	7616546.602	8739976.135	8685617.899	8224142.315	7717770.5	4120812.25	11884925	2764560	8617479	12898056.28
citrulline	1030149149	677392231.6	622064846.6	980512618.3	446287556.7	601822082.6	777182584.9	534706709.6	900249995.8	936478452.1	351062388.4	658521096	906201706.9	736959259.3	204956830.3	475237559.3	825714943.7	450584868.5	281660802.6	741357428	278669248.1	392804046.2	500927333.4	594105920.2	1050634764	1432805888	259481669.2	1341004312	595548994.2	534842456.4	582055377.4	1273887690	970271220.4	478912044.4	869046443.5	649421162.6	622321602.4	537525897.4	519603739.5	292609400.2	419832929.7	469563813.3	682510559.7	1063036736	646225536	1013369920	344124320	497234304	647753189.7
coprostanol	27253456.34	20053753.64	3748095.801	7194309.713	23839405.42	6914007.132	4739405.806	13484234.97	14394552.39	7459568.456	7211253.96	74087716.88	7574768.22	9579831.51	7930432.645	4356556.786	12878352.76	40456791.63	5861050.826	8025734.361	4371780.697	23770754.67	9767498.73	5216720.569	16338800.26	4659704.322	5126184.506	5990613.08	4084417.486	6818649.451	7354973.24	5793360.068	6350651.111	7411193.26	9915175.225	11475894.86	37790952.86	9636279.534	5914529.263	11638197.85	4062043.263	9454389.2	14976521.25	11801796	8418221	20133794	21092514	9261158	6669888.853
creatine	10091852.94	4838704.338	6206708.44	87908453.07	4295122.419	82319814.9	4617494.261	7993686.619	12023776.37	4918058.631	4343051.573	3569895.209	4928955.813	4182947.833	5672493.247	5133771.427	3964061.764	9022604.654	4332160.477	4897878.526	108568453.7	10277911.22	26776652.34	3967810.421	4662575.054	310334837.8	15143234.66	6563199.286	5020426.409	5790303.225	5888568.876	22032765.81	9901312.369	73084210.76	7243036.241	7030415.256	4458320.779	50814977.84	5125661.275	4089921.499	5069087.785	7710097.714	4391766.321	2987290	1271292.625	12091779	889964	7706595	2342401.534
creatinine	3877853.154	3023977.667	13573032.13	9355767.523	11992712.25	6049775.374	871646.688	146709.847	78235070.33	2719547.362	7343976.308	1001833.998	4154187.819	5151870.335	950966.8933	7513124.066	3542434.346	11504290.52	8675442.334	756008.1664	56104741.45	2763730.373	181560030.8	15496974.16	8158430.255	134776415.1	18144870.21	3896314.992	3209526.592	3940538.626	1522206.031	25964107.24	12637686.62	139960741.8	26846731.67	4756051.889	8218248.266	7341968.166	27968122.52	951151.368	10957213.65	8245228.175	7555832.198	6444547.5	255988.7031	150334560	604961.25	3294376.75	6165060.316
cysteine	3477598.354	2581654.523	2627012.639	3124810.369	3188087.536	3007050.618	1321536.503	1651162.863	4688744.543	2253979.79	1686445.617	3660138.349	4124952.242	4152304.287	3124047.755	3238692.973	4489896.163	5783205.286	1592075.326	2378863.334	2011448.829	2138862.289	4135730.886	2754437.966	3500717.26	2355272.146	3477669.552	4127233.754	1782955.024	4209207.616	2511145.182	6554157.984	3235592.679	6076521.262	3966046.945	1854799.73	3554853.345	3160673.785	3512750.577	1872891.239	5682856.704	1290823.103	2644488.677	3289595.25	2133978.25	8197242.5	1560047	3476146.5	1009772.443
cysteine s-sulfate	379262.7395	646149.4942	309708.2651	732332.4446	610484.3195	370457.2014	290703.7517	142490.1301	354239.5622	538356.9089	247119.0831	340305.1909	869042.1105	235060.9295	172006.0062	83267.15897	525446.7896	250916.9566	164995.2757	598888.1206	408244.7172	244976.0855	522851.1343	439819.9597	620423.9186	347798.702	249135.4018	1167552.463	427641.1348	358442.5927	695071.2542	1161906.77	867664.3458	151897.724	722765.8171	597670.7564	579501.1693	495156.5714	273723.13	155822.189	328601.0764	34231.80356	245494.6686	467706.625	279634.5	659079.5	148822.6719	797026.25	337265.3904
cysteine sulfinic acid	284824.4083	127809.0089	94733.61582	462324.1679	160736.7099	199502.5289	109913.0912	79108.87582	129283.7428	110089.2278	104188.1042	115875.4797	152365.2975	101375.3884	225660.0099	191666.7371	221151.5689	146954.2932	97819.83564	147352.5151	182047.0523	113124.6106	312493.1732	254286.0389	229585.3401	263244.9379	165083.2364	566950.4114	79479.74732	202546.7287	184442.9478	314339.8726	265437.3465	601588.0597	381694.0767	146191.7639	216063.2994	293714.3843	89756.93592	151495.6977	172057.5899	158857.3183	82557.21502	193709.2344	210819.9601	399644.0313	51689.1836	201708	213869.7601
cysteinylglycine	322979.0299	206905.1937	658423.8916	378639.2054	453171.4138	417830.3717	371867.3011	361641.5271	579092.9131	416054.446	462414.24	345449.9776	1480425.353	396528.0844	334053.4435	833650.2345	749299.1073	517917.6127	185382.7533	536213.1846	631299.3021	484258.4377	2375610.478	479948.4954	478832.0191	1091604.839	1719783.306	266141.8958	286608.5822	1052099.321	203928.8875	1388884.994	279180.6006	1513238.392	859380.3383	571872.3008	397249.6254	404010.7548	987443.5945	420423.8686	1302916.263	312509.9323	204122.5369	767341.0133	356166.8166	1647608	684552.0059	303446.625	571097.2057
cystine	652222.993	631288.9464	652399.2316	699727.5907	633465.1387	650376.8751	623865.7233	659973.3397	657016.3543	630081.335	624222.5874	647427.9062	656553.0334	655629.1117	664342.9422	652563.1574	644130.8179	628652.3286	648355.8188	627304.4809	681749.1227	653234.5316	735271.5975	663030.794	645616.3575	701839.3533	629695.4293	846716.9835	674059.4945	652180.0593	647987.4183	761414.3914	727085.8633	639324.4128	718422.4191	628444.387	643178.381	687022.212	655532.3063	650710.9551	642313.2414	672468.4457	639696.4265	1495359.125	238544.8906	543021.1875	93058.42675	564197.1875	91931.99882
cytidine	11392833.85	8070625.012	18961483.59	25578646.19	9317575.104	2484363.755	5374330.43	4188269.885	6526216.893	6762923.525	2441845.255	4154900.339	4614211.473	2385936.516	1150067.077	4567478.506	9078558.072	3419340.855	6992261.748	3480995.931	30884707.93	1441177.398	3765825.184	8533687.396	24788422.97	2866437.011	22813721.45	14715774.08	5731615.855	8493619.074	3290186.848	73243597.71	16954048.03	12499924.73	24833138.9	3910164.601	7905251.452	8683144.962	7024269.271	1695272.569	5266416.982	6660559.749	7433317.232	8954116	6926851	28677282	8677955	24622258	14439524.65
cytosine	1309045.123	1977505.98	2451848.141	2088177.001	1306600.731	918851.5548	1844958.86	998671.2144	1596319.634	2114348.971	769341.3656	1675923.288	986018.343	809631.9607	724491.5048	5937574.778	2988092.499	3374740.706	1408212.732	999324.7422	1293565.441	984311.2358	846096.1671	946866.1867	1387447.52	1587115.056	2191596.398	1144058.558	1455749.441	1568901.222	1304739.334	3109225.475	1078568.019	2302416.199	2220716.407	1180765.22	2142937.782	7870380.498	1932586.689	1055575.522	2248976.8	1571592.478	2341268.592	407734.9063	5331179.5	1960391.375	3002085.75	5656186.5	2576313.637
daidzein	1809337.675	4263459.884	3967781.318	23707696.58	104715.1732	417530.8794	41407567.53	1323970.852	769733.3799	149831.7052	2322734.892	8288621.281	6168793.421	270000.3605	677719.4603	9620474.767	635179.5815	1056889.506	690990.8742	1336353.819	15288285.72	37020.0285	49328.27172	2783991.565	181045.5948	5691503.265	1284883.6	532558.008	388977.5856	2620847.182	2201401.651	3546433.753	519244.6622	1563174.791	668089.6728	334580.1708	1096447.12	359159.0947	2712792.051	3554659.977	922280.8916	656472.3686	514496.6244	10854.1943	131447.125	3218022.25	885037.875	766464.875	229615.827
dehydrolithocholate	38447547.56	42530326.15	35480910.3	84763918.91	32650801.03	25245333.74	27413019.82	48657895.98	37158484.62	45776512.64	148933105.9	34257283.93	66695394.63	43330426.37	35509707.59	30993873.54	46543287.56	140691078.2	23314091.3	121945942.9	24881566.31	186531617.6	67824562.1	32819529.04	33934500.73	25359957.97	19635342.45	53828186.61	28672878.16	25710783.17	95772407.05	40003320.87	63748184.84	25714638.39	31771854.57	33933952.36	81078043.65	81204561.53	43934549.71	23962237.88	26228267.41	178858410	47073370.02	34305040	13391056	42986228	83508256	7349029	39709667.53
delta-tocopherol	37325016.69	17340882.04	6257857.65	16497759.21	51899501.44	21193801.94	17152446.94	18851044.08	20652621	24248986.42	16021893.25	41126031.41	23841614.06	32297968.98	9522362.312	7969962.568	36099707.9	61085463.08	10695823.78	22444771.22	7290323.625	27475839.34	10362241.18	15354665.52	9744809.506	8855708.53	10607461.4	11235306.22	8839522.34	13522015.29	11025708.86	15438047.17	42456341.39	13083912.12	11261496.79	19427729.37	23663383.05	19087613.12	10377101.23	21598068.47	24328388.72	6452202.056	20128245.92	59449792	21464924	14548192	13559575	29053474	14830699.74
deoxycarnitine	773142734.2	1233460.99	1198120482	197502837.7	343234652.5	1141964969	205820127.9	298110009.8	1006557524	203826170.6	449386123.2	132778290.4	179182345.4	1368971433	227697083.6	1067396106	171416879.7	186595653.9	129503024.7	283640409.3	85951844.05	414492560.5	148953721.4	281141025.7	58255071.96	698840180.2	912642095.4	155802130.5	74768693.4	1741482838	1130116179	1699324132	673112512.6	3415957219	184434456.6	544131146.6	69860659.71	264374051.8	1663421282	142367224.3	650498785.4	288331279.6	178973659.2	1065613696	226901264	307196672	75222160	120993888	89504099.27
deoxycholate	731388417.7	1456587681	1196520602	2128040369	143976474.7	1126911296	224729496.3	520816859.9	1728453883	854043443.2	239889406.1	1255659433	2217550002	1867754573	14360526.86	21095405.05	833491094.8	1491604055	135459615.2	1655725709	54466618.79	407663068.9	501376132	685732528.5	163959419.3	124523336.9	472948106.8	2114356834	79309123.2	1482976295	34374280.02	421351840.3	1671129875	841189233.5	1710977672	849861225.7	656877209.8	1389432918	206790968.9	194547120.7	1180716565	2743735762	293102591.5	350204800	284758144	1230280704	355304128	1175011200	491992000.5
deoxymugineic acid	2331549.625	86787.73446	27100192.49	1427753.456	758279.8082	4215433.533	531362.339	2002681.305	25190004.62	937814.1881	692287.1962	2200361.595	15230939.28	4420010.514	1848844.796	1247802.572	233083.1786	1652452.935	1745163.459	2985223.678	1879777.38	1903550.847	18926937.9	1136414.428	1615460.338	3867074.477	16632066.71	20816595.1	9333.025923	4904483.402	4737389.042	2969874.394	2095469.407	20359819.36	690013.188	1732035.201	4391871.272	576932.1841	8291445.817	164126.2096	15573047.97	1449047.658	30052.63184	1089020.125	434702.625	27071778	6045584.5	758700.75	440392.6327
diacylglycerol (16:1/18:2 [2], 16:0/18:3 [1])*	132885.8338	432734.7165	1001828.445	711999.3085	603483.7463	415291.418	3711748.323	12719808.12	489075.0787	2691854.044	10693.47329	340933.6105	705096.0962	1110310.377	46075.34062	224915.6201	313490.743	43913.8831	198460.236	284062.5142	535349.8359	129807.9378	631273.9145	920935.5146	634277.3315	1950619.638	3619393.248	11408.86376	1266645.206	1285981.538	414154.1306	278905.5883	290735.8232	1909990.351	347844.7716	1788290.815	778741.5704	633149.2158	1442500.412	660823.8209	274533.095	109168.0008	573079.04	200124.0938	950103.875	1501875.25	367307.9063	427066.3438	2765437.681
diaminopimelate	2530700.588	218550.4562	527599.0809	1172130.019	3332508.689	377889.3631	522951.9346	153855.7534	475031.7016	86781.45106	439768.4471	876032.7575	1697188.136	322337.9413	6564.593976	484886.6613	280952.0347	935333.8029	125260.4557	235721.4948	263661.6303	195203.9244	176445.412	259518.6555	1256320.576	522814.3225	339304.5794	1253408.803	372934.112	552238.9423	266670.7586	2617673.831	2295581.29	325356.8815	580963.3237	293218.9908	791574.2834	343687.2919	61804.25752	183644.7337	1067050.442	279627.0622	206054.5526	471848.8125	2089306.75	1350468	262485.2188	478535.6563	1167129.888
digalacturonic acid	306151.0205	192810.3232	458434.1729	155830.2201	454125.723	152219.2406	551929.5418	311718.7665	155598.0488	289138.5575	28005.80593	429813.5553	264460.9993	27513.19907	307023.5701	224373.2345	349424.7101	373199.4436	242896.4638	269286.2612	2852444.967	151295.0365	1267806.424	181240.8605	206273.9702	245020.7066	2142538.924	895907.4236	437815.9843	234285.5379	949383.5323	147823.2405	93232.809	160416.1073	577739.9205	125490.4828	162748.989	292215.5558	262798.5885	103404.1314	854529.8569	486617.7152	8233.899018	2324706.25	172957.7524	1315836.5	87465.9219	1824086.625	125663.5949
diglycerol	4050848.05	2994404.204	631062.3455	450077.8179	3148052.797	466520.5947	166485.5124	1941513.901	392491.6247	3232482.972	2557960.276	268267.5953	1850602.178	1927250.029	1304763.906	4128333.45	422177.8945	1286667.916	5261316.635	7959786.758	206367.3616	4577434.541	535503.7514	1436440.621	103651.9834	510895.2102	332964.9795	1269064.789	148539.5237	1013844.753	1976067.714	2242539.726	5024977.252	85285.1683	1429171.677	609492.1434	2856663.121	89756.96162	2416963.374	211773.8181	731293.3434	1145431.649	1011351.71	724828.5	2505777.5	958505.9375	3195547	3559088.25	2065310.972
dihydroorotate	245297.4532	118339.6371	98264.70552	564065.7595	147501.7127	586708.5447	323389.4047	171580.4285	361350.1392	367126.3632	112989.1533	911191.1066	223639.4727	117203.4363	81405.72679	274522.3091	262157.0474	913856.1929	329121.5874	560821.2282	267183.1663	1716440.459	527980.1375	223126.7668	405802.1197	165258.0807	139092.8423	212417.7977	322676.6634	176509.2994	992434.9997	142436.8178	121822.0985	968999.9107	285755.063	407032.4909	197429.9188	877772.2789	124775.8512	155060.5867	348331.7879	82493.30357	1814691.049	186644.6331	430138.9063	249849	107029.7734	149386.9063	3376043.31
dimethylglycine	940047.379	1527750.192	2177521.444	1064545.314	996751.567	2368183.024	788515.0566	1412787.623	1107176.127	353435.5179	2333390.324	546731.5365	2183294.438	726481.652	3120719.79	984344.3022	1275462.977	487220.6537	1722313.311	2704815.115	996738.9155	3164964.161	1787283.818	2226741.762	2129443.658	1096366.848	2966677.598	1316404.323	3618496.453	1010933.94	2472899.794	1100165.229	1499305.644	4957952.61	845142.3622	3637260.628	1491520.083	5724236.731	655735.2313	891241.6428	1683417.621	1640862.717	862148.9473	1680052.125	1192287.375	761448.1875	1258424.875	1353657.25	884653.2509
dimethylmalonic acid	390981.3228	170229.9779	127296.4069	275475.4478	477605.2451	71243.48312	283645.5673	104672.5153	176565.7278	477589.7073	429681.3114	384639.175	204906.8974	276418.6812	847270.4754	257511.0561	432224.02	142865.2418	179365.2664	69881.64421	212158.1645	388777.7029	508256.6743	236926.511	321261.0265	127656.319	97750.90055	217898.9096	234322.3212	253875.9788	280103.8721	280330.5406	216427.3924	231454.0273	247053.175	265403.3686	433881.0763	244461.1662	61348.67237	183724.0649	246490.2148	132339.8824	112229.3503	151341.6406	253985.1094	192915.1563	365883.3125	140393.2031	230071.2463
docosadienoate (22:2n6)	5521124.332	7189696.403	1356793.7	2381081.296	2065816.781	1586348.971	5514414.359	1479641.459	1407116.916	31769012.43	1422727.47	14235505.61	1646467.958	4105103.792	2664155.309	1532884.745	2130837.995	11255209.66	1233592.286	29043923.58	3083470.977	46106177.96	8385567.475	1176853.546	1240408.828	1128648.312	2075089.174	3341116.562	3809951.828	8107656.193	2453623.995	1552785.687	2243068.999	2047046.224	2740098.781	6325365.873	4151251.038	14535042.74	6255104.564	4317054.463	1123573.994	5819823.898	6062538.61	1379098.875	799006.5625	2095782.375	6642946	1779075.25	735115.8756
docosahexaenoate (DHA; 22:6n3)	4258813.397	1215346.731	4184979.526	19784016.57	2612604.706	176174620.9	68870001.05	7796873.117	13966000.62	2044483.441	3586471.575	6350739.846	5310775.004	50251309.73	684954.2001	9173647.856	4826573.287	2943277.82	3512850.602	1386569.958	4753002.637	490425.354	1741288.702	8298462.498	45344704.37	9453164.997	17551187.74	4977391.635	5173467.892	64013850.84	8631630.854	14418702.42	100042102.9	38841403.52	13397550.8	186538117.6	15949871.17	3358201.786	9760453.337	1237844.942	18790491.84	79595622.81	901606.9125	2079120	872260.1207	3415667	943627	1009432.688	1551381.003
dopamine	3654165.984	2556427.012	704980.2431	465515.7539	607453.9303	1162903.843	2374143.216	2321021.898	636104.8068	1159463.679	944363.1671	628358.6813	1725930.229	624322.488	419117.1319	1018267.317	998909.7309	2326518.539	2233541.852	397559.0001	615024.9051	2674028.686	2289973.861	2517725.577	1969928.031	218209.8366	443976.5109	6927223.396	398481.9756	1376655.696	627105.1518	453371.1135	2008976.333	1804480.166	1855890.33	642271.1416	361367.1992	5697089.385	2068682.974	1329274.857	669817.8819	655847.0379	1691928.671	685850.6875	1304521.75	1712147.125	2342932	691830.5625	549378.0821
D-urobilin	14512414.55	3256755.258	5773778.492	28169276.71	4227358.601	9929272.195	4905480.662	13711815.56	17116715.83	3002572.837	3221874.437	2247864.591	10490768.6	11549129.35	617610.3829	9588217.838	20584.20983	378593.025	1962842.014	1153234.11	3143345.909	2391574.788	25545083.4	16760890.42	47060047.64	13149241.77	70733102.17	19458956.72	14106959.59	9101224.493	4281537.313	6069274.563	5774160.349	111416742.1	6576886.83	7536513.645	23063849.22	4000807.292	32072203.27	2489567.583	3529200.294	11357664.22	1102379.764	2127680	869834.4375	26770974	1512886.5	11894282	3381045.834
ectoine	413083.9347	493221.486	316591.9081	218577.8295	697780.756	923253.7927	1597168.014	659999.3358	436840.2334	181313.6115	379478.2411	661911.0393	354354.6623	1623385.884	299310.3577	369584.5146	481466.6097	526921.287	1820219.01	336016.9307	1486105.665	996074.9375	723070.7728	1455571.297	1550297.836	549142.3121	4828819.495	448536.0009	5442649.743	425442.3432	1729525.091	653569.6969	100042.882	618704.8301	298200.5119	1041249.626	1252289.866	4390074.218	1395969.392	364295.8314	3340952.669	1251437.455	1033479.928	579076.6377	1326321.5	765424.25	450041.625	89567.7734	252226.0404
eicosanoylsphingosine (d20:1)*	929764.9957	1347042.403	190503.3869	5245401.586	1191508.393	310586.9557	84744.74604	3752442.019	870774.1299	2686954.033	285673.1533	3683804.17	3222513.018	1356930.897	137903.7864	309156.752	4355125.624	4372831.693	17984.72434	4825531.154	386350.3385	173394.0932	134265.3853	536773.9298	97384.35414	990185.0733	1584919.279	2872399.315	53420.77889	1148878.176	464715.8839	1162574.245	1491450.232	301595.0824	888471.448	4098548.055	2127913.74	2707500.78	108733.5753	616033.5538	2403205.419	1971778.674	718433.2218	2390138.5	2046006.125	2186189.25	1028661.188	4466864	532171.1809
eicosapentaenoate (EPA; 20:5n3)	2034781.179	3465038.582	1715146.612	8440277.889	851450.4653	64006684.25	57567219.11	3870535.796	3000687.031	1575015.096	674926.5933	2154495.67	3187466.232	4757152.037	585554.1707	946392.7174	1245783.374	1110836.061	1031068.043	2131089.068	8442846.795	1969797.488	990177.202	3859968.777	4876327.832	1462869	2182878.914	8565532.365	3054744.611	4209122.569	2479446.964	7410178.374	13615478.71	13019994.06	2919641.808	470872794	6887187.044	1690040.338	4559294.066	572827.0669	8315939.637	3915510.501	1309175.34	1175437.625	666675.5625	3537758.5	1173222	1182466.25	1206264.725
enterodiol	2741635.91	5928025.418	12454039.42	4762008.453	2398272.685	238548.735	1107451.188	5918227.346	1033769.175	27774523.55	1263102.912	82095.18275	3796623.529	367914.1101	7292416.227	386208.4639	2777631.608	3731428.287	2153751.504	3441196.831	35816685.52	1646579.925	674542.2375	3635845.035	4381148.119	2524363.342	1122343.581	965057.1724	12209683.69	9625415.136	921348.9621	4569411.506	2808545.093	1994398.054	1572589.236	126743617.2	94365.72548	2315016.527	3361566.513	11552474.83	1737568.035	2554098.204	3463287.415	5824670	8668188	5854049	811730.3482	907362.9375	4598747.514
enterolactone	14517707.49	16465038.64	10988340.37	15040878.72	16445797.03	14475287.44	50636904.46	157114429.8	12305269.6	15200915.52	14418406.69	13250897.83	11284128.95	11858119.71	12339281.31	11239252.28	18192373.87	16069846.97	15692676.22	13281435.96	13836287.82	11189675.43	10966289.21	18781088.65	11634074.95	10970912.47	13307648.81	21044632.23	243952694	11419742.51	10992481.35	10973334	10952463.38	11093561.21	11107354.91	54371617.45	12130379.02	11832490.57	11024198.33	11290133.1	13488811.52	11455931.86	22978528.52	5942422.5	124595336	6959029.5	9353111	30310928	38420608.99
epiandrosterone sulfate	210785.9563	315549.899	1075213.445	685212.7886	63738.76561	210152.4374	125600.1731	128733.4291	284746.3466	196018.9264	233160.5626	301522.6621	166629.5365	572236.8701	60.03909689	171609.5567	234394.284	179110.6757	185052.6995	33322.99904	177617.4795	180450.6324	21491.32855	605267.5782	1212982.179	210725.5762	1272356.506	174558.6023	142396.5144	188731.5533	21104.84366	1111827.89	1482447.462	216390.1764	3026041.879	269128.3533	2309126.412	243587.9684	449290.9224	260551.7041	391394.1902	391813.1138	146152.457	515205.7813	166221.8398	759827.8125	275885.3125	202781.7656	128183.4652
ergosterol	1734671.091	1196718.303	1148393.446	854385.7139	602533.1735	2966470.81	3719230.058	2004129.449	2158046.119	1769462.62	2308115.754	3130910.875	1117466.863	4667613.519	1317245.991	891723.7718	826402.9901	1971996.018	3434072.764	2625438.576	8487341.095	3661241.836	1073483.548	1499420.155	1464694.697	1709694.224	1233830.605	757276.4617	2581952.679	2203031.791	643262.5902	2100091.007	2751680.403	1530487.581	1105911.159	3251718.201	14382103.67	857662.6896	1478799.088	1379472.409	1631253.711	1885979.876	751922.5296	3679227.017	2425388.742	1117457.75	656750.375	328439.7813	5297042.598
erucate (22:1n9)	6315576.364	8944662.591	23277428.13	6969211.772	6097753.477	7001399.731	10263794.67	5297008.074	6770994.522	34009627.39	4396243.194	10232918.5	18195227.22	29749835.4	3569128.921	3370093.867	4353129.005	12730556.48	3943043.973	21402553.37	19197438.88	24627270.21	5801604.793	3584715.544	7175445.423	9480350.605	9496424.95	75930006.12	5110239.49	17919863.92	15063687.52	9412730.225	12339176.76	9612105.034	14049157.02	23273535.46	22918674.01	27819443.4	191947440.5	4177743.073	7857753.434	12454687.82	6345592.052	4837353.5	9530859	7743232	64546572	3973742.25	12864858.09
erucoylcarnitine (C22:1)*	602423.481	445929.1756	360721.7966	1250363.982	322513.1331	251279.3184	484678.8072	429133.0462	435819.1746	359718.2749	283682.5586	543449.6545	518320.6832	530796.4891	391035.6299	306451.2832	451214.0866	1560572.949	257091.7604	1543151.793	298087.0866	571520.9756	370864.6419	320463.1948	290304.9932	383288.9685	421222.6334	1543050.733	347267.1865	634645.8246	579961.2885	364252.3132	662295.2219	1932864.335	335846.9902	340876.2853	780571.3185	404720.6137	789946.111	402100.6439	348985.7469	280683.6154	563652.4763	349035.5923	189728.7674	691757.0625	279625.6481	558668.25	630705.0866
erythronate*	10392605.69	26550152.29	12491647.38	15122376.39	15955786.04	13286056.09	28505073.7	9384496.292	9278202.785	18959764.89	6107709.769	6153152.847	5363522.816	4696820.233	6195334.197	15905617.39	13677858.72	8860604.06	3952797.946	5127055.216	16772143.03	3696923.297	5367141.432	11588099.48	33080602.21	10471879.2	34712515.03	8431895.429	7290549.828	20552001.97	14672693.36	20234547.65	19545424.3	21567404.38	21571166.83	20588446.22	51507652.63	11428790.95	5279154.739	3309742.057	14600955.49	36652123.19	7905941.849	10177536	6144069.5	17126386	7592893	36679052	19594273.39
ethylmalonate	8920371.279	2324264.214	1189808.42	1610840.731	2051483.74	1069873.69	2410171.743	2346326.709	2167617.122	2661660.999	513586.0429	3475221.381	3512205.268	3376925.714	16848136.04	1393242.18	5417199.432	1934706.037	6615277.169	1784687.821	2007376.362	5628507.413	15098338.87	1793669.423	3543548.776	422314.7976	5448845.287	2380601.218	6076060.363	1806128.745	1861298.926	1420358.706	2371069.228	894874.4533	892293.4995	4093383.672	3129115.987	3966177.213	2495831.23	2040842.901	5538299.517	193116.9984	4386024.354	2121377.75	5709833.5	1726856.625	4999828	2275754	3729457.298
ferulate	1317789.759	1762127.425	2720278.536	1098861.395	1083752.133	1171927.462	8528187.425	2518046.14	2190169.839	1077130.622	960788.9743	174362.3618	87583.07689	838969.4982	1481500.281	342630.8321	2034777.607	221695.3421	501230.4093	1322346.289	2031962.899	1542280.239	131429.1803	894753.0652	930723.8035	1218131.004	369952.2414	907012.0712	9406809.306	320219.8115	1193671.161	1126638.457	3173593.536	440752.9695	2688709.212	3379658.589	9818399.736	7550318.817	494337.445	851706.8861	820088.9809	2965525.771	168833.1252	871458.875	290779.6563	3298822.75	824855.6875	1274880	3616722.573
formiminoglutamate	14650817.26	7822553.122	220558.7552	791742.1601	15616437.42	1888043.676	12804623.17	7511670.335	7773021.507	1429448.754	2159582.233	57199843.03	13868744.31	11389427.3	4598127.81	3261094.654	11480108.53	10537496.03	14812134.8	3735802.254	9969086.087	10638551.23	2348406.564	1041730.975	1279913.257	44255888.15	8032158.673	36400263.36	22202971.22	1789341.002	4152030.467	18854498.44	13801541.96	5261474.147	6055896.984	1353531.515	19502564.73	37134105.91	5516865.398	5298024.016	39337436.33	9613573.066	4401001.125	7219178	4867117.5	7486649	7469269	6753690	16008172.97
fructose	1492145.275	7269253.663	966002.1948	6686580.714	46743721.03	15876133.44	751747.9134	3789789.271	1242146.141	834019.1894	1284952.807	1156609.796	3027388.416	1066077.105	1360044.433	465523.9802	280675.0139	108661.3388	1815539.62	675985.7631	4928421.002	1790950.587	1157985.806	1781411.79	2503107.072	173977.1365	7875228.73	2268630.534	3056064.206	6073344.024	1207261.165	3432681.824	2384552.221	1248041.109	300102.8558	1053993.545	6468929.606	31866104.79	679909.0504	1126067.649	2349524.944	153201.413	759266.8574	5505594	250670.5469	820926	611580.625	919463.3125	11492887.9
fumarate	5734409.826	20837709.47	11394888.65	8285585.654	12689269.75	4096997.997	3621846.5	7127239.971	9568792.039	10870833.02	3539543.219	7104050.996	5749820.703	8344279.054	3294163.395	6050150.952	15958321.95	15569707.65	5675464.937	7758037.78	5520425.512	3141236.781	7170367.384	3501562.302	4165750.218	3397776.258	9282792.918	5189028.797	8135014.306	18179116.06	3156927.007	12337686.12	7925174.295	37475305.79	11859590.54	5723624.396	17738457.01	22793107	6652503.357	8839057.262	21201456.45	6713119.586	23721961.12	5163972.5	10153192	49692708	3166954.25	10796000	6383137.125
galactonate	466823.5039	350524.193	414809.8544	854678.7046	380759.2574	852612.9096	464934.8165	672885.1079	309108.1294	366890.8922	304470.8226	272722.7498	307998.0376	329225.7189	284735.5646	480947.8027	400997.3453	346008.1377	333861.3939	547422.6613	516132.9677	306932.8817	327848.6477	365019.652	414305.7693	552986.785	686007.2614	412337.6283	351267.8822	345204.6893	349061.7688	1834776.912	329557.7171	5291372.537	411730.6174	322590.3975	530787.9617	397631.9246	305324.9808	290951.0243	657256.0849	311340.9904	354716.0321	121634.2891	147603.1406	2957769.5	346360.245	680122.5625	1288105.426
gamma-glutamylalanine	511861.2993	700235.1218	546210.895	488449.3298	555294.6539	474338.0876	428279.1862	485987.1816	460398.0371	486521.0193	465274.0154	485749.4874	424075.7656	438038.1567	411730.2146	859350.217	685055.4246	627039.5958	468882.5511	452431.7744	509711.6605	373274.6701	463384.1517	560875.6617	696332.7805	4720132.162	486974.8464	674743.393	542007.678	582859.1281	496023.0644	435560.6817	500890.478	756942.4635	406636.285	619013.8446	682618.4746	676828.088	494000.763	440279.1162	467319.4844	360731.4303	463012.1538	600667.5625	305768.3592	1019740.813	361380.2188	768963.625	414767.4777
gamma-glutamyl-alpha-lysine	1807301.101	1196359.61	857952.385	1241707.477	1318647.966	837515.1092	667763.3094	720808.8619	590472.4418	1157537.656	575217.2218	535017.7034	473448.636	1556355.482	565248.7276	681451.1393	1762049.034	483653.9684	1288786.835	723102.7332	1166063.832	376476.2461	695819.3248	2166275.109	1972704.658	3482731.053	375862.4182	1309827.294	514170.6177	1646431.178	879448.7801	1430476.41	939725.4382	901045.41	492678.6578	753400.2849	720389.2945	812167.2102	790398.4956	301426.0277	486469.416	621812.2591	1118473.542	1485227.5	327235.8125	1407121.875	420935.7813	1572766	599956.3927
gamma-glutamyl-epsilon-lysine	2357840.928	1344554.626	1259380.868	3053027.117	790288.821	815996.684	960712.349	769312.2442	1597056.645	1135825.622	588122.4547	339095.761	457201.145	2115116.135	610773.9404	725454.6157	1555789.365	373097.7376	1389620.724	1755744.321	577900.6491	300799.1235	304914.3614	1881274.103	3747732.487	936816.3927	771064.0486	760846.6623	347427.8804	665292.8882	277689.7998	2870882.762	745662.8839	1372867.216	444761.7424	683477.361	1041133.608	617576.1034	627224.2858	199452.5509	597877.5838	910591.4734	1023609.377	3439088.75	572633.6875	4931421	405752.0313	1456199.25	667931.5362
gamma-glutamylglutamate	405108.0833	520117.8634	1519087.03	558431.9863	1276210.447	604219.9864	457547.3455	552678.5036	562044.8488	1135940.916	778907.4543	903506.2677	761931.4949	758076.3421	715778.1053	1063232.304	1386010.007	1288305.427	526037.3695	686026.1924	1225459.402	315231.0469	1998604.149	766613.1706	1552509.427	4240675.458	1003705.07	3185667.844	1411500.324	1074483.175	940114.588	2322624.567	1401032.011	1493170.75	1645882.088	276854.3975	2014935.303	1099120.592	1663802.785	166601.5203	638644.7622	632553.3188	861292.051	923934.75	1118896.375	1308968.25	129540.4688	1537435.75	721947.2371
gamma-glutamylglutamine	960823.6057	596360.5713	195365.1226	851502.1026	772218.0169	458067.5777	539570.2201	982678.1465	438082.0875	244247.3844	346622.9782	704546.0581	451748.9903	818807.6824	826312.5001	1530157.516	788251.6018	462847.0616	212992.6833	607196.893	441854.1543	334894.1113	1061722.674	317839.2362	1115164.961	2010992.527	687881.8404	580481.4104	1464052.273	559150.3864	638641.0153	408560.8923	785773.0806	703998.8948	104399.0449	401004.8725	641935.6643	966030.2018	270162.3542	462486.1674	834699.5721	638234.7935	782700.3502	497565.375	258110.9745	1188601.875	299261.875	1264730.125	209110.6425
gamma-glutamylhistidine	161589.5845	98212.42032	279413.515	474858.9912	369776.1454	156457.5544	198653.6406	66462.29685	208913.7829	160449.1076	120907.8474	275301.9101	781564.4235	601385.1057	188473.0949	234271.3677	122665.916	732680.487	162557.5908	172309.2775	232250.792	353172.8164	40434.07913	64494.68467	263274.0396	2618220.495	312187.6775	1090679.626	325269.0094	744834.0535	181118.4776	395898.8253	153808.998	2506870.786	151777.2944	210391.8605	95575.99589	17852.6375	78475.31805	183733.6187	105671.6589	148275.6653	161737.0401	133564.2757	140203.1235	894337.4375	212635.4449	201672.055	210026.7953
gamma-glutamylisoleucine*	509186.6043	555806.9975	441541.8448	403835.6572	532151.3539	2132374.946	369140.4092	366317.0198	364230.6516	395456.2228	417374.747	399674.5795	400275.2467	420733.6137	427001.643	1804818.187	526588.2124	428517.2506	401967.2527	381766.0792	431577.3586	414737.8939	496812.8597	429640.5236	424578.6985	643669.151	455002.9644	546401.6133	493152.5913	529815.5948	419257.8514	386753.3913	437203.8616	736070.5239	710040.7537	390716.2742	412474.1135	427826.8635	394637.592	395706.3587	379036.9718	479407.4479	466817.5157	509567.4063	135847.2188	890731	660435.125	810465.3125	625133.9326
gamma-glutamylleucine	16751663.41	12152045.07	8847457.491	15747035.84	11136114.71	8840954.458	8577026.406	4292223.826	11162009.52	10328943.47	6319586.471	13563215.94	9643329.087	13478067.9	1463271.146	5606337.343	11310829.27	3446162.176	8243800.402	10720852.85	14447258.75	4698352.315	16495121.45	6797759.523	23273473.95	16314513.52	8217315.834	31559315.13	8169316.155	7553494.161	22995775.14	35078068.1	27077786.36	4349600.947	23525948.37	12987642.99	16514424.19	10878585.99	14614184.96	3008687.556	6446968.624	13157042.23	12508707.34	19374978	12612121	10773217	2913983.75	13824307	5019837.065
gamma-glutamylmethionine	482171.3574	438867.6475	780692.0784	513314.6865	453073.9861	1439094.379	395137.9724	421439.4312	409204.544	420377.6591	398101.1052	402966.3324	411525.1369	405733.8562	428665.447	5770299.803	461866.6424	388616.0056	568673.6609	434478.0064	408746.8599	403777.8911	507846.2585	455299.9292	429883.8819	448465.1129	393870.576	454326.3838	417791.2629	477926.9544	446187.7722	424772.2998	447873.2863	426843.3805	454480.8745	404986.0483	407417.9685	472334.2866	386106.2108	413177.1227	445528.4333	459893.8202	427031.9901	424689.5313	123574.4503	533417.8125	302085.1875	307895.1563	410131.4865
gamma-glutamylphenylalanine	456418.6352	328293.0139	152187.6539	148773.852	252669.7116	1135862.982	131992.9702	127773.9534	149836.3239	167898.3461	159712.4246	149737.2799	260329.1671	185870.3284	104246.5037	199140.9368	281132.6391	145027.866	167297.6507	241660.6483	192011.0558	141829.1961	283967.6125	255478.9593	311378.3584	508693.2816	109140.8204	358798.563	213041.8252	238350.7804	139863.0994	117328.0282	282839.5401	404064.2392	144351.5585	203380.5341	172666.6068	243162.7748	155763.5279	126976.353	154744.6513	241231.9539	241862.3401	180878.7188	90589.50567	444426.4375	156571.1875	326505.75	185181.9011
gamma-glutamyltyrosine	633979.2242	467739.6922	242059.1859	346927.0202	584824.5284	76520.44808	154309.4886	190872.8948	199333.7459	341792.287	374824.2922	235731.6868	529586.3387	231208.0451	242767.0588	169886.2322	494115.9222	206339.2256	264073.149	159832.667	267230.2622	249540.5179	400741.2896	686123.7983	738240.0575	1080807.196	180737.0393	581206.4129	301349.7372	361016.346	103693.0351	475443.6711	491190.6373	509379.4321	59815.53192	482345.7651	252513.5842	277081.1988	147260.8439	233774.4182	278420.7438	320085.7355	406174.2143	269936.2188	128451.1276	460518.625	218170.0156	454786.3125	123998.8536
gamma-tocopherol/beta-tocopherol	323410339.8	190732192.4	99052359.64	133443116.1	521074624.2	180212796.1	148541162.4	179782812.6	172431549.2	143269873.8	210567322.7	467874267.2	156603940.8	261045990.1	96538854.82	92386234.25	263672024.5	452085341.3	116711323.7	198128115.8	90501738.43	317770359	145820001.9	161349426.2	127503907.2	82077950.78	177112704.4	112803446.9	133740063.3	116810203.6	140502451.6	128810646.5	294648774.6	136055343.5	146282225.7	255065002.6	224689154.2	206521247	92688336.75	214193954.2	168406774	88158579.63	185142620.5	320226464	229898032	131824560	155766240	306820896	144630317.1
gamma-tocotrienol	5323568.565	13504606.81	13174599.94	10083612.88	15541650.79	13820863.73	2266509.561	6005127.833	4090171.175	16239276.71	9828387.003	13918624.21	13177349.7	9356573.576	9997157.162	2699179.333	5438301.965	6900472.693	1623668.923	3936815.507	1731990.803	13493525.17	4238816.572	3295211.515	3078657.807	2328410.728	1492590.677	3584070.628	1116053.541	8074733.016	16485253.55	2724640.145	10485554.04	1515044.19	5031949.941	2433421.883	17729606.96	22397092.63	3536222.838	6205902.25	1992089.275	5543590.161	9031576.962	6498853.5	3605776.5	12816270	7543348	5372291	5597129.645
genistein	109603.3084	198009.4305	5484058.37	82269.47467	138895.7268	9588843.597	5497808.437	627997.5175	167555.5066	316399.7433	1209451.129	114250.2239	4703087.724	4935849.576	1031825.797	345265.9441	6193169.655	1791929.345	953919.6622	2352243.087	12829153.1	148732.023	992161.966	1356941.304	132932.5441	10199548.11	1270671.792	110291.9073	3928146.09	969717.1538	420723.5731	22191883.11	1336880.266	1834453.822	5038944.801	8124079.988	350600.2341	105316.6162	1686957.01	195918.5191	626175.7534	115474.2517	188034.9108	107878.0723	147464.125	6908618.5	100390.7563	103503.8672	775126.7556
gentisate	2730085.208	1789035.829	4375628.619	8493269.058	3720467.569	3607771.59	2477907.277	260057.9294	2304390.493	6017848.353	518505.4972	297894.8021	546846.1496	3851816.456	650883.4348	1467907.287	5358444.79	1073906.503	205127.8603	991294.1234	28608797.48	625277.9529	1271735.742	5711631.956	3676424.999	2859899.249	20417267.89	5935442.001	717274.8857	7448611.417	1797230.071	3030434.551	1639363.794	5681875.159	4726974.56	2188213.355	2887035.705	4406467.817	1784061.562	1513880.605	6532148.013	1889631.824	54441.07935	2627624	1104709	7904460.5	13109064	4523084	7264170.093
gluconate	2789462.701	78983.38597	1741975.981	4538198.135	1106478.346	1027289.426	1894789.246	2073166.844	1416026.407	73443.72993	497894.2107	861773.741	261121.1275	2159091.312	1350786.77	444858.2564	931001.0821	2404460.678	1297050.864	3516970.146	883689.691	1234097.709	98760.40599	838903.8923	724690.979	1838382.76	3413177.611	2173679.232	477661.4394	1007276.553	1204866.066	528934.8555	973032.6588	13278876.75	238021.1283	512935.6391	970854.7739	6769351.958	1175469.456	1145031.088	5613585.052	1221125.29	1132697.637	313055.8125	844838.2021	132804.0313	478076.9558	1599354.5	3590998.225
glucose	19266759.6	23415607.45	42912722.16	84099943.78	16057948.36	92589444.8	33853570.84	4645697.75	144266509	51636104.43	475673.574	2324021.133	54617353.52	80951082.21	18655683.51	27351794.17	69765812.28	32548264.38	4797905.39	64521528.52	84416160.07	3001633.737	611943.9478	25220820.65	14746647.4	140886759.9	88840759.6	93183159.51	5145070.307	179755742.3	13543270.3	71545466.53	54064126.79	154285772.8	118999525.7	2906816.953	68751926.79	481493193.6	155278323.7	13574897.94	120560701.8	13877953.98	44063703.53	32817522	12670012	55372980	12429103	68600648	56721976.02
glucuronate	1660455.92	2270000.028	4037374.648	966091.2423	2357841.503	11397053.13	1471224.993	820164.7409	2147818.054	2117772.034	1180333.672	1152082.339	1607429.478	1107395.264	953457.5904	1989466.346	3425154.715	1622594.557	1414537.559	1141125.76	1761794.717	1052229.637	1791111.179	1930472.04	2004243.841	5901161.845	1888600.53	1762227.523	1746242.442	4016051.309	1098532.649	3049035.832	1348146.354	11917879.29	1898923.039	1316733.6	3067195.615	978266.0815	2019845.801	979736.2618	4303187.896	1025650.137	5509078.066	3171708	805851.125	3009790.5	1152927.125	3748610	5035559.368
glutamate	2182363959	2470511847	1567171998	2176630357	2107236163	1512593744	1582020476	813527806.5	1283841853	1853177521	1144540160	1184198905	1685891059	1373105478	755816766.7	1627013462	2785926270	2039823977	1271701415	1108080413	1488244475	1324897163	1627802238	2017503865	2601230266	1396917805	1771308052	2792846719	1473020765	1849049220	956168503.7	2037190346	2973709599	1897897801	2015312754	961588756.7	2691572318	2454904554	1276157370	928492356	1981650311	682359931.2	1474712138	2567927808	1196257792	1892505344	812002368	2351072256	1619170159
glutamate, gamma-methyl ester	3662864.137	5576123.207	3895632.129	2326039.27	9184476.207	4448693.535	4309459.775	2155459.95	2914017.653	5227493.317	1869909.48	2251203.276	2676168.089	2259938.602	2319745.804	5502102.173	4922417.485	3686715.993	4975580.776	2522667.378	4723078.769	2364622.165	2452769.8	2226604.763	3391122.144	2403062.839	8100012.999	3654971.841	2309048.612	5722442.724	1920173.159	2543185.476	3320783.87	3204405.487	2833529.334	2173468.606	8848815.507	5314856.868	3534759.122	2468545.971	5043675.336	3107541.239	3432628.041	3749360.25	1885608.375	4473205	1896532.875	5260236	5526939.233
glutamine	301272378	192031567.6	182274581.5	295392890.3	196479891.4	230985540.6	185994912.1	149581412.5	184858418	221891284	154738090.3	217038834.1	202481970.6	169894575.3	99556016.15	182421572.9	204916660	163005147.7	133419827.5	160818304.2	259498536.7	138157658.9	283238549.2	167553364.4	377249738.2	510507763.1	161628606.3	520589155.3	373479551	185713356.4	240380606.6	416147937	397959043.3	138139964	340741550.2	203810420.1	204732196.8	265144655.7	242343454.5	96385643.19	141502892	202860069.3	188887324.9	312839168	291393984	329403904	72594104	222391840	118628701
glutamyl-meso-diaminopimelate	448645.1361	367332.6825	531312.0569	64215.64877	906568.5853	125952.7784	88181.40106	156711.0405	26672.31639	622145.3735	55078.05715	26506.91445	244024.2844	103584.1002	861068.5649	401589.9566	280044.0197	213883.9727	167861.8358	25488.0731	354540.6876	89989.59264	164106.5184	300722.2597	1460458.253	204364.1888	416233.6709	394237.7316	248861.72	428504.1904	117713.3557	411580.4666	168386.9878	1776702.974	363361.7589	8252.382455	1432637.338	382446.4914	150277.8321	47670.71484	1205964.708	110294.4772	92881.33734	426794.0625	347380.6635	249031.8694	413143.2485	429689.7188	309096.4559
glycerate	17760779.02	7818914.47	21118249.28	15816747.48	6111705.758	18974414.85	13427798.48	2825308.222	6649023.113	8797729.755	2330818.247	1451456.158	12781059.37	5622541.191	2252523.308	16290712.84	4548961.179	7728235.878	7076001.624	1795187.587	23875315.51	627001.0522	6774584.235	7414378.806	13170115.67	4691978.397	12230292.13	19318724.72	4748715.448	8934006.785	12685818.38	19425526.2	17823876.4	21067028.8	10635752.49	3137994.413	13926993.4	1901182.389	11729068.56	1756555.931	4291599.731	16954230.73	4549005.674	10846413	5224275	19371742	8827400	6873922.5	9073706.355
glycerol	57943926.21	33748792.63	10065037.63	12998887.28	27243769.85	30713219.22	254018291.4	17146256.66	20713940.76	185364623	7675078.087	12647821.32	15312726.32	14593301.6	12159318.55	6952978.301	9279169.48	6834758.853	14072361.54	11270537.29	221597287.5	14626428.56	13406684.27	16419624	84593057.47	895259495.9	216249899	13728496.32	15447677.78	61094075.39	10212210.48	5450190.718	5972487.752	14345214.59	6057750.499	21689635.37	25736853.59	18713596.06	9816045.415	11525679.7	15127841.89	5488830.814	28187572.78	10931189	12335424	21179434	4404210	83167496	235269445.1
glycerol 3-phosphate	586960.3296	423094.2138	2526891.461	327479.0532	3430950.688	385955.9699	4564644.972	833953.9727	3169949.178	6623088.952	886052.9997	1412201.205	307119.8894	1188624.922	353664.3018	1784218.551	1295043.492	234358.0951	980585.6032	434807.3258	2602071.003	1358501.057	544439.2177	846150.191	1286605.752	6145905.123	10329781.98	318240.199	2387154.068	1479624.453	497262.1133	550575.5544	441389.0953	5214687.786	900938.436	2273886.69	4056177.793	8596135.026	1204315.904	2200351.482	984759.5975	311251.778	6417424.168	592223.6875	1038007.875	699521.375	1013408.563	3933524.5	6789746.583
glycerophosphoethanolamine	9835215.544	1886285.792	19520010.86	6188437.913	8910294.371	16767466.13	2795905.977	4500653.407	3155523.148	8011302.58	1600094.189	1411573.229	2077724.727	2676126.805	1908607.841	15526868.39	2214561.106	5303384.003	20255751.09	3770069.966	6978186.24	2881725.745	15106368.47	3003331.449	4402282.833	26418982.8	1936191.783	8995729.017	2150932.965	7284710.979	4197450.94	9667376.087	6974863.968	11670352.96	2751856.709	2482706.332	12405361.3	567465.2438	22201907.37	3284399.817	26126370.37	9401907.535	1371963.245	2693098	4229968	3734662.5	5095518.5	1380688.625	1044511.324
glycerophosphoglycerol	12355112	13306701.14	15499855.01	9719506.601	29633160.01	2760677.982	9476896.674	13584159.61	19983118.34	11398337.12	5671491.676	4683140.055	483929.4392	4127275.855	2161578.834	7713110.383	5349298.15	5476004.922	28293435.93	5663636.557	10971927.74	2137205.225	6950227.307	9082279.572	12354389.96	11063929.31	9190062.5	6455509.969	4765536.368	12739582.86	8614322.876	17690199.39	13688631.94	11588737.28	11024883.25	12819276.38	12958784.77	5461737.68	9568733.354	19675095.06	2073521.533	14137755.32	15874853.17	20488430	11189047	5606186.5	7863855.5	5643180	10108082.88
glycerophosphoinositol*	345962.1732	474058.8564	1613411.729	869540.4574	587853.6016	315815.3496	286517.2414	1997173.333	337046.4225	379602.7653	213963.044	121935.2151	926719.0083	260997.3768	86309.89109	1992642.455	196717.3104	181261.4586	199777.7726	282598.121	1319507.516	135084.0409	182368.2739	486527.7198	772784.0745	771436.1147	708022.6612	345150.1946	400265.83	634182.5363	158344.2585	1160332.4	380299.8235	633135.0651	617451.2564	87622.05599	909229.4421	1649475.069	362044.4354	242910.8131	321676.29	813643.0526	383352.7499	297123.0313	311170.375	753261.375	118924.4688	361190.375	575421.9941
glycerophosphorylcholine (GPC)	5511123.539	1890579.741	30060823.46	1929777.754	2044732.516	68812620.71	1524937.638	2572900.069	146260.5968	1857681.925	2049184.058	2202845.02	459669.9207	4403621.284	3053517.323	32777422	2042803.439	284857.0221	843294.2334	2436031.272	5879181.147	2436417.758	262.8435886	1833634.623	2177144.107	20601151.42	2759840.04	14771592.77	4199361.007	6136078.126	8942816.341	1304406.728	2361075.954	23362884.03	6358514.573	2304198.164	5784330.284	2798301.929	3041726.602	2409082.024	7272200.272	4648466.822	1115388.042	3125183.5	713166.625	16207497	1099055.25	3736551.75	706495.8423
glycerophosphoserine*	565332.401	66586.37488	781151.1898	1459271.986	449557.0092	472201.9383	395209.9447	16237.10579	443450.3559	423926.1669	158695.6319	81922.60253	469960.4999	292950.5016	94615.33688	1259728.433	110750.5379	108721.035	281149.3968	139267.9062	1362143.728	113882.3744	143455.948	421753.2025	322470.1517	1521811.662	405089.6641	248413.3816	119390.2069	699196.3826	108200.7478	1312594.018	1064907.635	1393550.333	404453.6512	134741.1364	292658.8396	215451.6536	280970.5481	198458.1073	687131.2654	394309.804	41881.33784	530728.0285	270934.6421	1133818.25	399042.5625	259422.6094	403434.6356
glycine	84352991.72	57105227.16	47712662.07	75832482.48	58946249.89	112772435.4	52728092.78	35669836.8	47635695.89	51070885.55	47085679.89	69800687.74	60922974	51152972.8	31292830.44	42468196.88	60644763.63	46710940.87	43815528.49	50324002.17	73454540.03	42879633.45	83253362.59	50957433.48	94855448.56	114559755.2	34964891.53	163467369.8	86542690.67	46911521.02	70096350.7	116429162.3	131473020.2	54018881.01	103617713	55022367.28	64122738.08	56837607.16	60781977.44	31154747.76	46232059.87	68618001.77	55748285.02	106580584	58334372	73762552	29175746	60006796	48148870.81
glycochenodeoxycholate	1957214.651	1975861.721	1991404.408	2079220.699	1923807.455	2004452.42	1890427.513	1906804.423	1908548.091	1900746.707	1874322.964	1915842.424	1966362.88	1943110.807	1942623.683	1948080.775	1907358.714	1903070.83	1919705.263	1947008.108	1935404.814	1879714.949	1892500.957	2535347.886	1904675.865	1936611.39	1922337.662	1954687.998	1898845.383	1907581.17	1872592.197	2100946.472	2181540.26	2036398.606	2769729.776	1877698.072	2014981.654	1892590.594	2019113.765	1872649.976	1877029.555	3201604.537	1879292.266	2249975.75	166397.0781	4189818.75	434574.5625	4580136.5	589482.9019
glycocholate	1819250.478	1837300.175	1844507.632	1909130.29	1803432.185	1859316.968	1826759.163	1796799.409	1808147.66	1792138.686	1784564.581	1799786.182	1804331.883	1807450.477	1842682.116	1801096.428	1796385.98	1791386.321	1832493.65	1799832.902	1819235.64	1801256.834	1794838.577	2939535.973	1893997.715	1813496.861	1890740.31	1833362.386	1793527.682	1792460.331	1818785.831	1879288.134	2234907.975	1838788.472	2647869.566	1790253.329	1972407.448	1789799.066	1950538.909	1795447.306	1788783.61	1805630.602	1786293.529	1077077.125	102818.8047	1384196.125	318772.8438	5546649.5	840517.4982
glycocholenate sulfate*	308136.8015	319491.3437	553799.1591	338245.6616	308741.864	352451.8578	323667.465	316395.0711	329099.2248	319510.6556	323635.1457	323774.818	361798.4069	324323.1909	309896.7451	361861.2729	313049.3174	318938.7692	319620.5828	318778.681	371003.3703	317216.246	319861.964	333306.0754	315483.6242	440135.2606	320188.9065	319881.1008	326317.8522	312939.752	403470.937	2012831.375	591125.2945	828348.4224	447643.3293	323677.2839	331284.7286	316367.4829	315672.0043	325518.6702	310885.4012	329022.4881	323640.1843	151462.125	46963.42626	879219.25	27134.4961	370194.2188	176597.7668
glycodeoxycholate	1745834.746	2133991.289	2237460.308	2985867.317	1323092.197	2062460.879	1399660.479	1684143.498	1373446.583	1531732.153	1338131.919	1674499.39	1665408.075	1825892.505	2820684.996	1773626.297	1478042.958	1427063.027	1310446.101	1824878.286	1597009.115	1358824.463	1576031.009	6611970.846	1683474.99	1738803.007	2538556.937	2004999.796	1332326.149	1337278.669	1338214.982	1407456.284	10136644.39	1619609.514	6386956.155	1427461.439	1892453.21	1535587.963	1581638.575	1312977.497	1360177.52	3586411.359	1339491.564	4620042.5	266508.2813	3030418.5	241846.8125	9504558	1756546.002
glycolithocholate sulfate*	310784.4776	377862.2838	965370.8582	379028.8794	308697.5179	522768.4543	310630.6831	310371.7956	321658.9809	323367.7541	322079.9933	323019.6475	355054.3943	340345.389	352679.2299	309316.7011	317732.6263	322191.1984	328874.2665	328589.4195	943881.5966	330082.3461	316982.2371	457672.3548	304940.9262	316746.2587	731984.61	584953.031	314657.0767	320880.3845	319385.3011	599904.9035	1580010.07	542098.0241	417719.7391	330182.0039	364339.4188	337257.8035	325993.6356	329506.0201	315411.4503	329184.3915	322716.3766	214611.0156	49425.7773	772972.125	24958.2051	749121.5625	908683.3917
glycosyl ceramide (d18:1/20:0, d16:1/22:0)*	351080.2388	592383.8994	332578.3062	195493.7072	138849.1711	294819.2718	343773.6775	369848.1519	546637.7385	344346.3506	153412.3852	231420.3875	716064.101	2998636.52	157142.6836	188167.1403	215684.9393	707162.2224	156667.7102	82883.4325	259797.9057	182856.2181	261115.3209	222654.766	191836.978	571730.3958	228296.5514	568452.7271	187268.0924	393793.7538	154260.9066	203739.5859	211162.0033	536758.9843	1263005.006	208365.6076	309634.5032	119952.2708	387792.8652	110247.348	1773101.06	280825.5006	371982.7549	169038.1164	440168.0663	254946.8413	291692.3822	185362.6034	333418.637
glycosyl-N-palmitoyl-sphingosine (d18:1/16:0)	857453.0113	1686332.662	1453163.601	1122470.175	9838.731425	1258818.09	335719.2829	962819.7776	5247266.47	242829.8787	316208.3055	468107.0827	5616673.785	9164665.131	629010.5368	1360370.056	495782.6466	2791963.351	448973.0321	472589.4366	339075.872	190230.6878	565233.0806	685333.0202	101790.2539	2651251.947	648350.625	2223914.522	286747.7019	7083408.888	607268.2547	1709590.289	322401.0552	2780402.022	9244855.939	791630.2248	749881.1917	571002.7921	1852932.824	530438.2594	10607621.14	345332.7626	1109702.56	1210289.125	676817.6875	1406243.75	517663.2188	693053.2496	1102112.113
glycosyl-N-stearoyl-sphingosine (d18:1/18:0)	1425596.038	770488.3661	783503.0514	344754.9911	444480.2796	281581.7728	72902.00808	903934.5069	1067305.41	1320008.85	191332.543	455793.6736	1088797.819	12631753.94	200161.444	175210.4525	353305.099	2639253.291	90500.06835	348153.706	237164.3319	114367.3236	224959.7826	182936.2939	76004.00533	171240.9569	992166.2397	1950085.534	197341.5686	820393.8327	129470.6355	571551.6575	132185.8501	1400536.939	2003083.052	1218387.176	338519.5015	423820.558	1005217.393	638548.4991	2266842.884	242746.5796	646124.4671	192776.6875	829056.1768	475515.9375	312706.3727	768413.6875	819790.7498
glycoursodeoxycholate	317102.8439	213732.6258	318827.6878	193495.3811	197374.0545	274834.2795	204095.5672	188405.4104	207144.6077	205607.7967	215037.5084	175813.7536	201163.7352	228627.7008	186217.9544	302852.1128	194246.5387	190199.7326	202013.9006	213844.6319	186548.7802	192570.5326	223004.6505	859915.6035	247775.2972	492769.8819	202729.8232	225435.6518	200193.2943	193172.2201	217947.999	490650.1735	384679.0906	296118.8921	1381216.771	227278.7324	296839.6375	199487.2123	589586.633	191788.1607	228115.322	202540.6739	215102.3847	238510.2344	83052.7619	1096873.375	59709.7734	161505.7344	132160.4118
glycylisoleucine	5713618.992	10067949.93	11502241.11	18399945.75	10071058.32	6672961.984	10510432.52	7605742.854	19676830.27	12882034.26	1607028.108	7663278.862	3820457.533	24424907.55	1521272.893	360739.9298	5573075.255	2138186.925	3766827.253	21708483.15	1840315.732	491142.6779	8202196.332	2921953.433	37646537.35	12989709.33	6671778.296	10638626.3	4563764.814	5673158.885	22014340.93	24215566.5	20135546.53	3497214.067	19400185.36	10204140.86	19750224.16	13821803.73	12955019.81	747406.1587	4776339.229	11490406.87	12058479.14	28026308	10339245	9933545	1354448	13309795	6021799.233
glycylleucine	6414895.571	3505904.561	9390726.383	7102838.038	7970173.295	8118475.996	9181197.939	6377298.296	17495530.67	12493269.33	2533941.887	10736127.02	10118270.17	15294246.18	2302805.488	628170.1871	2863288.196	2305690.758	4772688.217	18128240.3	7306962.891	110073.4052	4237135.231	7144444.31	9759646.556	29627525.08	4402990.22	8590693.963	2776527.858	5510005.132	15246625.04	27913788.1	15077882.95	4964241.602	3981910.989	7297650.048	2084917.722	9048222.95	14729856.97	681797.223	8522602.321	1663595.992	4708793.164	21274104	19486660	16157064	1265838.25	9441760	4598523.773
glycylvaline	29517680.34	25390779.68	27668559.32	61555202.96	27441711.49	18898624.55	22454338.37	18175989.13	40665828.65	29298895.61	9645863.622	24626528.59	20924619.34	48589814.53	2858508.889	5026123.428	31266129.33	7107384.725	21672415.62	42122058.24	28811337.81	2616629.078	33276188.43	33316294.36	78592650.6	37666070.83	13854185.84	81356202.06	21706063.45	15231178.72	37660389.04	93761512.43	73225018.87	16564321.07	44412892.19	29361988.27	38894981.1	36143388.55	31763743.38	2320625.788	18801738.79	20377576.55	25983734.02	85132776	38989208	32635922	8662961	35555044	20883490.94
guanidinoacetate	538234.7606	431795.3455	476586.9194	801274.8491	585561.1083	953618.5348	171415.7263	554891.7156	1283161.615	174163.1833	97191.19361	99473.36973	601401.8306	639328.6116	206800.6085	1953437.665	88778.31451	300431.9618	376311.5616	323341.4709	7194300.435	492327.6169	5906848.594	78511.44192	271002.2307	16205119.15	885700.5354	617102.2341	139750.6315	2128085.33	367741.2465	973139.4607	575265.7513	19184568.53	765384.7697	392242.7528	200200.2788	186748.4002	147800.8963	104247.9634	382547.6182	297515.1332	144884.9908	967889.4375	125226.4489	1455757.5	472252.9781	310761.3438	608777.4109
guanine	38324233.67	63881642.55	16068499.9	125826843.9	15008867.27	4381781.067	32247230.97	8117752.295	43043633.2	30859885.27	5234692.93	3173370.183	23908115.08	4933445.423	6717023.128	9939848.561	80167745.62	33763935.57	35297216.81	25162443.72	73654534.38	12934861.54	29615781.34	6739295.773	81574503.11	25408268.29	49949422.52	54815083.26	44781605.41	64600699.17	34212388.5	163386301.4	58624746.82	29339719.42	68222071.68	31982878.23	3429549.473	24555586.16	1480221.301	269340.0792	15176859	20627707.37	21871859.27	126178608	40607992	23416852	19719216	45855140	9217106.932
guanosine	21781771.91	8190765.764	1368926.228	55935216.73	6747387.701	1195808.843	4225108.491	1141700.686	9580632.841	3053446.832	3949854.354	398134.0335	3768222.818	2843294.3	671611.2236	504286.5654	4925558.626	1319880.401	8562006.757	1990167.875	21517767.21	807379.7905	5707017.193	51847910.82	90443142.28	1338542.66	15573152.05	23021518.37	2621683.778	1209381.26	2348684.791	109892731.6	36216086.9	28876034.24	49945703.78	6867899.385	3817196.548	112165.782	1831571.651	547155.4185	1752196.093	9327647.877	2678424.952	40733844	1652555.75	12231101	1226564.625	8633975	1748574.99
harmane	1172241.693	475259.3274	484291.9348	1118774.473	472520.0209	821304.4724	93968.12346	441073.7789	1013985.14	486181.2297	407377.8612	247177.1067	684314.8052	672210.3468	178929.9066	1170293.988	512697.4716	573314.4853	579355.5481	495950.2997	1498340.216	189157.1161	1200347.187	1057877.828	481210.6807	681857.4195	64265.63026	2267974.788	746153.544	551292.0808	707081.3813	1205023.81	439171.3904	6029880.925	1103638.173	541212.8299	3343062.942	873202.7988	10310.66965	622780.4697	4496622.191	190232.2404	705789.6486	150757.8594	3179520.75	213819.375	180232.2656	915556.375	852519.3999
heptadecasphingosine (d17:1)	734023.1848	222139.8448	182946.3093	4343612.924	1167937.318	342366.0113	284367.1478	6137689.278	1350838.72	621697.1314	232525.3424	3983271.279	3063182.709	1307726.001	479447.6824	299606.4488	4694314.674	3081.697115	557304.8531	228926.1636	142491.8307	477701.307	213947.7345	877520.7703	280818.9534	147072.5902	156122.5518	1791244.04	512419.7215	602549.5906	1988293.302	795408.7271	503634.9713	1017842.455	2067470.159	3919560.876	5532769.634	637607.1179	580509.6335	437112.5355	944590.6365	302055.0088	375378.9611	9435260	946423.625	6559686	640144.25	5613978.5	641585.0943
heptanoate (7:0)	7551705.138	7584699.161	6848072.686	11849894.01	28316279.29	3733574.146	13035112.81	3862894.234	4303881.399	2297604.826	3563275.689	34520718.32	8225706.599	2473471.258	3766976.961	19305080.26	3323809.283	33516155.65	19484165.56	3082054.803	22827846.62	2958136.482	26720302.11	2930545.051	4127495.893	3200858.579	3019076.844	3306819.912	21635095.53	4232020.845	29575151.04	2414937.247	2698638.051	2524144.464	3478771.195	105429499.4	2415810.105	4765753.911	4129653.852	3130092.487	2800323.186	2999968.886	8755704.787	694068.5	9958863	1089802.375	48744100	877371.1875	14892205.72
hesperetin	108529.8719	235933.4428	255496.8741	457524.861	411051.9655	384506.5317	765697.745	98580.72574	486490.1029	289291.4729	2296818.461	641697.8903	497350.2524	460870.294	2246308.492	459798.2789	163820.5753	157444.6533	703185.9948	300013.7851	393823.5884	1934332.215	103187.5428	147339.0763	199008.6195	257689.566	3806312.115	167251.232	319892.9227	461901.5411	302362.7095	2524209.82	471003.7415	924746.8394	551486.0673	406219.2347	1051014.522	122786.6072	161812.5186	116139.4599	202155.4981	788131.5389	112763.6753	172954032	268837.8348	8883310	3360353.519	3266597.851	2189072.742
hexadecadienoate (16:2n6)	5076007.186	11966335.03	1970150.824	8004886.927	2479729.331	11312328.25	7309697.362	14147625.87	2141504.013	3836656.373	3987095.903	9990355.873	15816206.41	11174363.09	2432742.356	568451.4655	3972050.595	2596058.49	506660.6628	14319523.67	9972805.057	2550652.978	20445591.03	7661733.578	2487201.816	1412507.804	8313682.492	11552641.03	50899.69936	10684001.78	12688509.66	3648222.594	16220391.58	9779993.418	17988450.07	106876646	24378111.62	6433507.38	15868304.5	1685162.861	3745317.956	2761938.888	2331197.058	21157080	2956355	7051521	5229921	18235688	4587023.492
hexadecasphinganine (d16:0)*	602519.928	693935.1039	3816654.654	7647356.664	1523380.777	3390539.949	176462.3485	8702252.246	8513446.359	727998.9227	437541.4144	6534697.676	3063800.555	5300861.462	707493.1411	2089838.812	5352772.029	2325279.888	1558912.28	1371175.324	876955.0892	555567.1643	57531.62819	1124499.023	429157.6859	1743684.337	532891.8894	6712600.122	1393732.319	1471547.84	384860.901	2212657.765	1243395.182	4459308.237	9072804.104	2204583.257	2173315.961	2596853.827	4289113.954	931179.9135	1164615.952	65775.02763	231658.8498	1995748.125	1903490	3031352.75	1255694.25	4275882.5	1041061.568
hexadecasphingosine (d16:1)*	420421.7679	245465.8343	129015.6693	6273430.781	117906.6064	589362.9993	216830.9777	525370.7162	2899546.504	738863.6072	100551.1105	2737934.913	6191698.583	863367.9423	178465.7027	426569.2083	2418880.542	222095.6052	151789.5111	262271.0278	183567.7097	293395.8706	98874.56763	195944.4744	168642.6729	1011824.619	315876.5029	133499.7334	173418.0796	428799.4876	144938.6054	2516593.873	700386.1055	1351194.857	3872845.611	944125.3436	794823.8432	44429.59891	452679.9293	207090.1051	135801.9126	117604.3274	570769.2339	1016545.188	504071.5	1668682.625	347193.375	2820845.75	490519.8389
hexadecatrienoate (16:3n3)	6143041.402	3689452.337	2774253.598	8117647.892	4186120.69	6915875.206	15939253.96	31559192.41	1610934.173	1494355.323	1433779.37	1339570.738	17521239.91	7351336.414	1187298.549	3152338.135	2362913.859	1888993.202	4359407.89	1922972.419	29874012.61	2347761.753	6665050.293	39779303.96	16346447.63	3032239.443	17710839.12	15190807.72	7270209.564	22510275.1	49970197.72	2526689.848	4652510.349	49620881.96	18535684.45	119477071.4	37922464.45	8484216.253	7434115.504	1319552.023	7218841.602	3717620.867	2523100.712	23042028	181649.5	29696876	1083030.875	11120737	2397951.305
histamine	9724537.989	5415575.305	6102540.075	9735229.745	6120030.672	8239120.537	7768544.927	11152682.21	5369158.524	4745032.776	10614948.35	8475525.611	7624198.167	6356701.343	8133899.133	6801471.625	9417487.234	17587971.63	11106763.6	9647664.211	7345685.547	7933530.861	9296766.004	8743782.354	6259364.572	5010313.301	5018904.911	17894909.08	11475385	6146300.887	6080080.728	10667152.52	5658933.644	16020296.64	6485808.272	12146526.08	9692054.697	293414007.8	6857867.685	10146249.67	14510312.88	9532854.856	12635363.22	1146148.5	2667189.25	1806031.125	15850681	801123.639	2626603.657
histidine	24893884.32	17058567.53	19642885.65	29146478.35	26862073.54	23999145.55	17813181.88	15264395.94	21173697.82	22341780.31	13326373.38	17495743.86	16351516.09	18117555.41	6434057.814	14886832.33	19264536.19	15286978.03	15644906.26	17714000.32	29092771.1	9402574.665	19994260.05	12308092.49	50461961.41	120671840.9	12255468.17	48070856.7	26771690.96	21159240.26	24811265.97	35150750.49	41828165.8	16485273.36	34692456.39	19150820.78	20150045.4	17466086.04	24615281.48	8314268.197	12276125.27	29162966.29	21058058.42	31529990	23399140	34021120	4662072	24692452	13681670.75
homocitrulline	1588183.206	393741.9134	1111055.629	443565.7627	988648.9417	1288730.351	378962.5927	1880331.029	973082.2247	1997661.004	2987582.275	850262.4312	10370762.78	10741863.74	1284699.165	2580947.629	2049578.089	132770.5959	998863.5211	1434476.604	2157391.792	4572802.574	6628839.835	4814223.578	1743257.061	3131543.496	3659123.99	311255.1398	2616950.535	1939595.005	6319440.548	400681.7871	5330895.772	1124122.093	258432.7129	913252.0581	3232491.186	3745633.682	5266076.878	786789.4828	1543163.569	322207.4988	2682231.793	6946173	137451.8906	6197756.5	533940.5	776262	2112827.414
hydroxymethylpyrimidine	56380219.74	782430.4276	177766.4129	1509312.309	1979397.653	80504.61803	290601.7382	67342.32447	148342.8245	1289601.136	2832087.368	2325042.569	821660.0156	471282.0393	1543923.671	8040591.869	1281270.794	4641862.117	45380744.72	426796.6822	10287129.48	1491321.882	1276255.987	800268.9773	911539.2325	707848.5755	628264.255	87508.17127	1779363.825	734556.3418	303953.5731	1186240.474	2995390.788	855937.0664	44447.08208	141591.0905	2426856.064	1208707.592	1304417.477	1373999.842	1239165.534	1659774.058	321705.4753	784823.5	1081061.625	1240408.539	2132804.5	15852254	6215470.344
hyocholate	559831.7803	706879.1057	3198356.422	1187860.99	101000.8776	2041632.283	39602.30469	422845.5925	1674530.758	208843.6392	103045.147	83907.01394	1179102.582	2436720.981	409617.8056	3391468.011	276275.2327	421239.8386	796471.9655	161185.5225	541675.9585	690177.229	1194731.634	574019.9068	125555.9124	2186171.19	1023034.105	848688.0482	40896.795	679069.5355	303984.1	5340613.391	982106.606	20475998.33	2583918.445	250258.1745	598377.1978	278176.687	773312.8249	20184.94993	813861.315	651128.1359	162260.2974	149486.1719	166561.4531	5486528.5	252302.5625	594035.5625	148836.3457
hypoxanthine	24851986.27	34998576.24	13020937.55	16355356.4	26990471.03	19389710.6	18309555.49	9230436.736	18920737.97	19732236.32	11183810.71	20862905.64	20142950.8	17263066.1	5257050.784	13536646.03	26091741.01	25181120.02	12035785.37	10290756.01	18373878.11	9476063.522	9092134.942	7112622.682	18767408.61	18084044.46	25529449.8	17952063.64	15492368.55	23836765.3	5928575.661	18748144.3	21005197.42	19467965.52	29775197.72	18734980.55	54592447.66	18670877.37	13984276.94	9760459.83	40766239.79	21549664.85	18855583.41	29556888	15142306	31342314	8728574	33151856	16387046.75
imidazole lactate	1659146.855	1710007.719	169952.862	1967899.107	1140664.151	47362558.65	802803.1172	1194293.315	425368.5981	743094.4183	4239620.633	1025323.91	3862611.604	768678.6551	1105815.347	3535464.334	1497639.746	1595912.612	1889667.049	3292076.306	10749863.99	1426974.778	3456470.301	1501585.484	91132.81563	25601372.88	269640.0953	6150690.126	393295.81	3645619.058	2077331.657	9516635.458	806424.8073	14886954.06	5768953.521	1163226.992	2116450.662	499978.9979	2200714.613	384679.037	465652.5864	1030439.383	721082.8609	676946	469897.7188	10338392	496936.0313	1598981.125	1161986.369
imidazole propionate	2880541.823	4707472.727	15521540.86	7085270.881	9023166.595	36019426.94	1738832.438	1061100.733	1315464.673	9501853.67	521844.0617	6920812.637	257812859.3	285543.8175	6042740.671	224083485.2	1122549.571	3442812.312	1130859.635	31197143.57	45604366.49	5878126.999	183258609.4	3761441.091	5648578.097	50734053.59	189488983	3963754.138	5638638.89	33715285.12	485544.0315	103250792.4	171462833.8	211679439.6	9990278.761	3554519.294	7780253.42	15470715.79	93142819.36	4221132.105	141808987.5	11849486.96	3351024.041	3960053.5	77596096	43075988	2014190.375	6620368.5	11430716.83
indole	518036.6964	195367.27	488702.7378	240277.2308	317470.7112	606307.8775	136377.7816	31636.96631	2230506.806	536207.6145	288340.0637	1084173.271	1088093.624	1147412.44	107721.7118	2232499.557	319278.9989	679894.188	148643.5174	64422.7684	127273.6474	640573.0102	1435468.352	38784.04249	295343.0001	492161.0559	420175.6966	1957385.026	1665129.01	503711.1885	59623.61367	1569362.022	1074198.022	824999.0337	64490.52345	558757.7857	256291.7721	338933.7738	338338.2675	86203.83907	4194734.111	393503.277	1107304.505	124144.0156	1600646.625	298428.625	143687.5313	76967.5781	321923.3015
indole-3-carboxylate	601396.2897	410823.1732	287185.3138	539484.0317	219551.8117	132195.1295	397970.1542	78613.20144	327008.8091	417464.2455	1206563.546	1514382.771	82492.61056	231075.7634	1603992.618	57434.47166	1100635.934	142600.1388	26044.67328	1292689.262	78764.08895	276137.6103	527834.7516	419995.8803	758915.3616	150458.2331	195852.2004	765877.3574	370353.2783	368227.1205	129421.8515	57827.97011	204819.4515	286845.3485	163197.0919	514925.9205	326560.0649	419633.1779	20122.90366	1702619.848	439747.6452	337116.1713	535924.3381	177412.6094	194804.9844	185918.5625	3837765.25	55101.1836	765707.2901
indoleacetate	2085668.709	474081.3231	900901.7338	1508519.976	482754.8574	513389.7001	2689905.523	439488.5425	902167.6126	1019909.439	516500.8435	662002.149	680475.6413	898485.7095	938814.1217	1223135.825	1086145.596	2230109.724	1304832.094	841559.2609	726380.1023	431034.2546	600074.7242	1707033.641	2356734.267	410486.1875	326442.1848	4948134.867	600922.9565	973945.3142	491669.9223	1428144.218	907931.279	569158.8148	685823.0987	986122.479	900522.9046	1362524.827	1038387.244	487379.1609	33438059.07	1582319.058	312045.2392	843721.3125	2126653	2022614.75	681613.5	187926.8594	1121829.312
indolelactate	1189877.023	1158151.226	1454751.412	1132660.094	1235169.186	1726306.514	1216717.1	1198908.103	1256972.227	1282124.147	1113562.427	1155622.523	1191343.196	1187927.839	1127354.517	37082595.07	1312533.839	1225896.584	1117763.074	1118095.219	1258071.338	1414747.419	1560727.44	1137130.531	1136124.953	1215968.009	1251831.267	1153518.251	1106342.968	3343742.702	1139738.216	3070504.848	1155483.264	2069520.372	1222927.656	1136390.585	1499130.282	1538369.023	4442702.231	1521604.263	1246874.462	3123156.976	1142177.543	1022741.25	504958.1875	1672441.5	704821.25	465635.3438	361818.0393
indolepropionate	2335924.229	2609547.395	2490614.977	2488023.463	4449529.315	1818007.447	4172970.737	521436.35	1047754.058	5866706.699	1099972.099	1103651.452	1376969.322	1362565.979	409453.9133	15346941.96	3058461.828	1142275.011	1659621.555	2246282.762	17380664.55	32531.54071	639524.8151	1924575.344	1487009.531	1312856.986	2194294.57	1871525.632	684266.5928	4009759.75	359607.972	6339534.296	1555743.429	2265223.447	992472.5214	1038284.593	2814241.905	812370.1978	1568688.223	2240.479943	1785917.943	8698608.565	326653.4596	2485824.75	1682153.25	2986863.75	1893122.375	4159761.75	6120102.953
indolin-2-one	29910733.42	15603513.73	1614538.037	21966154.03	12355704.14	7340220.938	8789242.274	8122425.734	14290559.68	39321367.95	68041538.7	89597145.3	6897178.151	20867793.92	32111896.08	11963777.4	22337773.96	49696652.48	38150743.67	28764484.92	11221351.98	29393359.61	8910173.988	13263618.13	10530388.71	5618974.564	4719885.935	154060.2983	24647086.92	5687251.644	19835519.36	4483975.139	20990329.97	7543063.872	5382449.105	446307.7444	57870397.16	34306832.32	8791568.586	9276011.579	51929723.41	2643716.243	1053726.631	15985374	1665725.375	823847.3125	146438128	6582710	9931929.973
inosine	19646206.32	15831453.54	2297403.576	58679454.35	25640819.81	3192315.539	7809838.562	1268315.191	14633130.59	6806873.283	7620768.815	3777553.593	9498664.489	10530865.33	1673878.102	136896.9614	8338508.69	751140.3976	7980982.103	1145779.748	23000369.51	990305.5821	4603992.703	47048167.42	87558717.38	1924357.749	28986348.05	18059226.08	2630605.364	1611054.157	3463849.703	82239385.27	31448492.31	74415524.17	52761258.17	14950631.77	23603392.74	5300710.825	3634502.073	165528.4761	35593209.92	19774883.68	6613953.314	24701928	7183562	19864704	2360478	21229272	9192465.615
isoleucine	1334525410	1036739268	933562720.7	1297507951	1033659805	905484404.9	867922461.6	627326539.2	962218891.5	944921868.1	813774595.3	1279439098	1632068633	806304845.2	350783689.9	609208978.8	1047069656	766322471.7	665857885.3	924358743.2	1061376772	772851834.8	1309827602	804027127.4	1461275580	1698574586	550555141.1	2265370092	1428112065	807833264	1286075341	1602539527	1725987573	405875682.5	1662621103	958154689.3	1086922902	955128619	1017102235	460199773.7	671669899.9	1060647921	971931758.2	1492014720	1253287168	1189084928	570421632	911511424	1157202068
isoleucylglycine	5675474.224	3580037.828	1274821.753	4842183.607	8164465.505	422044.9544	6028373.145	1436351.687	8205257.161	3531213.482	2680529.035	11780944.87	6726731.328	8869236.437	2128369.154	1061115.713	1395667.245	1135964.275	2769511.804	5916523.596	4966965.871	533675.0495	1308825.41	4822315.474	6001115.608	3815947.619	2644915.49	8298964.056	1737482.897	317754.0071	3042489.233	17097153.08	6182403.11	1700638.064	1466039.971	6007905.283	2695662.991	2518005.695	4592428.106	55363.98098	3894121.855	5413680.576	3470076.254	12921048	6763260.5	4554507	710059.75	6010513	2296409.545
isoursodeoxycholate	1289030.66	2130834.809	27822497.56	1745831.608	181274.7046	3794914.145	685964.6377	489754.7951	4407530.75	2417955.31	745149.8865	182555.164	5694380.682	1125964.94	552156.2786	59629584.39	905647.6961	864554.4585	1181763.043	951269.3608	493847.762	1093714.075	726501.7832	3979272.886	510375.2817	1620421.967	80402.30727	13310045.02	339479.5477	2443761.266	29286.72112	92828203.61	17054386.27	52410738.14	34816337.34	376513.8817	3993027.056	1722216.519	1807406.237	371897.6269	16858297.82	14127140.61	276603.3589	790155.0625	870863.3125	23142620	1161268.5	811571.5625	1008086.917
isovalerylglycine	1175356.362	938341.1578	389688.1143	548403.3564	510643.8255	152279.4878	960063.8015	1039171.267	528570.5755	708915.9442	718865.5689	389628.8316	290840.3849	413386.8503	384577.2211	490520.9184	446020.2181	524791.7481	956249.0451	275041.527	456853.695	1062923.897	624677.8243	560633.5712	1737564.501	347715.0158	892429.348	711840.5608	954385.2308	357182.2943	533957.2235	592104.6375	577545.3284	192527.9967	621591.5274	942109.2066	1282157.863	310622.8652	363164.4646	400863.8145	258655.2307	894473.7053	559632.0517	429470.6563	449888.5938	448095.2188	887602.4375	589243.5625	705902.7349
I-urobilinogen	383906.0609	2162371.741	7922966.36	43279437.73	581926.528	17287879.34	1712842.984	2860456.849	27747733.72	2791282.532	3088204.646	2270726.821	15380333.02	55275945.63	2710042.784	7088304.201	856692.019	8683066.008	3188795.563	3865806.397	1011963.108	2903187.204	14361539.4	3596208.098	21526760.93	8134158.707	786953.3407	7181551.815	2512499.051	3484852.428	12589822.23	98661531.7	47468782.67	4566434.55	2498073.36	26051020.48	3378259.275	1986356.736	56766158.37	3219872.616	21632363.35	12921508.27	2764571.607	816231.75	4548929.007	2464498.5	466908.0424	400893.5938	1435368.485
kynurenate	2221928.475	926998.6278	276583.9795	238352.1978	1371976.151	1022423.915	2175743.269	471751.2244	202960.2473	5390152.378	1349423.527	3509104.129	931926.5987	29360.54042	1714629.621	5037565.824	992207.2252	292052.8376	4001125.45	23801.04895	6177702.731	314515.3336	6038451.384	673665.0056	220555.8165	755707.4697	620083.3904	529714.7735	1951303.309	1506496.555	1541944.495	265186.7057	69380.65684	4035140.177	259519.6928	339933.0883	3838195.665	4101800.314	6463869.491	4108330.661	985066.5359	3165381.769	84583.87373	2918051.5	1282403.625	844598.4375	6303791	3100447	954264.0055
kynurenine	243252.2727	149754.2457	246390.7677	245814.485	117319.6872	218765.2891	190877.4816	383731.7159	385466.7586	146608.1602	216598.0715	150151.2167	623105.6656	270074.1136	124163.5566	288236.7955	181616.3185	211320.1348	115759.5215	149505.7598	616768.9881	115277.5054	428279.0355	158049.1189	240694.3225	821380.1472	254025.9615	491681.5441	180701.55	161779.6591	161795.1162	456531.2473	358839.2316	433681.8869	485735.5489	142054.9636	191834.4095	172480.8234	308349.8693	122557.0621	753110.7844	158803.4852	150894.0129	320182.2931	408443.625	471563.0625	94826.71965	227599	182120.5078
lactate	4859686.077	4666261.394	4856277.841	6646384.686	4432652.164	11372393.07	4538002.778	4491384.446	4424498.763	4699287.147	4272641.03	4390634.065	4517244.254	4325859.369	4257312.145	4648136.366	5156200.514	4460143.708	4514788.901	4574112.498	4813435.784	4594277.152	4291944.94	4581623.321	5256963.839	48586177.75	4446445.878	4714292.614	4145476.824	4688616.911	4393164.695	4952522.342	4809013.866	6619469.47	5296864.65	4472880.821	4774220.64	64665664.27	4514107.151	4622303.809	4447594.787	4674761.375	4320182.78	6662988.5	6187955	3595523.75	4097964	4811466.5	766339.5562
lactosyl-N-behenoyl-sphingosine (d18:1/22:0)*	492082.2719	136606.7527	1472750.475	1904081.629	67157.58246	1870677.922	187463.0705	64833.41903	3762482.347	210383.4716	264481.1361	234327.8185	2339562.88	4905649.068	194327.1078	2504532.528	84695.7343	122178.1022	191896.8962	208377.7456	575789.0109	174211.4478	114637.3295	872452.3784	334512.3631	1860133.191	200782.8748	2284108.285	194745.6063	1882016.181	188758.0364	823186.8353	253775.4391	1763463.826	3060323.817	261670.099	206719.4087	1395669.523	2954735.907	237463.9796	775933.6989	319962.2264	185974.2955	542339.9489	483415.6561	592767	284297.8438	233513.9531	514892.9263
lactosyl-N-nervonoyl-sphingosine (d18:1/24:1)*	339284.1752	177436.728	930282.16	1088787.729	132419.8766	886168.8338	735045.1059	316366.6785	2694861.712	295230.6435	718010.98	217051.2767	1133167.916	3194024.341	768500.4986	623819.7517	147527.3772	152312.591	211235.4943	938174.9136	516952.7458	200177.6493	230144.7297	355511.6803	293597.2612	9308770.7	279405.6099	1592940.423	289354.158	2097542.129	192621.2859	630143.5643	266197.1354	1847255.462	2100709.572	178578.4372	197340.4973	749242.947	2581576.773	233743.1656	982250.6999	501185.8456	194283.8378	300419.1292	369726	625305.25	98955.94244	110758.9185	236417.4461
lactosyl-N-palmitoyl-sphingosine (d18:1/16:0)	696548.7632	31271.15104	2165663.384	2226306.86	82939.41025	1942495.058	962969.5039	359424.5995	7402968.767	384426.1723	145220.0135	240816.0135	3720738.371	8148967.582	72595.88716	2304481.401	22863.73214	127548.4451	487974.9932	1299907.364	849152.0693	308688.9943	261384.2459	388329.4302	155982.3864	21102705.22	480178.4482	3016901.098	131126.1579	5284548.75	286717.4655	1265809.646	338096.2449	3636881.319	6333490.766	611702.6562	263085.3126	1631335.123	5286229.456	285086.2728	1477188.4	844916.2754	244608.6764	511473.1563	1047121	1779481.625	433941.125	376063.4688	305630.8749
LAHSA (18:2/OH-18:0)*	2828112.958	6601110.006	1933683.919	6928402.571	3768586.626	4816193.715	6493269.383	7863967.346	1553913.994	17374082.54	5858375.464	7160498.689	154330071.7	6601157.243	6953409.854	7823556.572	2318958.388	8618249.859	10524773.44	23535281.69	2324501.024	5704059.973	2831530.716	8624810.77	3874354.161	13822630.23	9924944.488	7899677.852	20210502.65	33082709.95	4939464.106	9365113.252	50600854.9	89926562.08	36383038.48	12390145.14	4352553.897	19933215.13	18121202.65	7156938.388	2165010.794	2165181.285	3646887.65	624767.5625	76718928	331219.5	1574709.625	71681304	18182752.91
lanosterol	2037244.033	2028769.531	819778.6898	1745140.712	2030972.54	743409.3188	696816.4321	1363178.734	2092178.217	1438731.394	1106947.994	3717211.073	1119859.254	1766608.447	1122715.029	701170.0118	2199871.302	2789970.315	713981.2173	2064407.043	836300.3532	4540522.847	1003314.352	822627.2317	1468953.302	472949.1297	1033427.165	922080.2794	918792.944	1727767.982	1182992.489	1749029.58	2174115.686	1394623.598	1554712.133	1198487.689	3397804.906	979412.1569	859150.7701	1101941.046	698455.8806	1358441.813	860423.7537	1466982.5	1825334.125	501649.0313	989744.375	1917921.75	996488.6088
laurate (12:0)	2522065839	3792994083	184081010.2	1568246035	107550805.1	2440657055	294332758.7	5111508332	183696987.3	172283905.2	6424735957	585836717.4	244833617.2	341913549.7	6480768654	545803716.5	273890085.3	1236320435	77477282.58	629765209.5	109397782.4	1028070663	46602185.5	363867640.9	211787591.5	48073323.14	14618446900	365588955.7	208864012.3	322806405.7	203110129	375421891.3	426824941.5	194268996.7	477726875.6	139132599.4	180848956	674108028	159849899.2	277984530.2	85994609.41	255273528.7	110834849.7	69981776	68165088	33354212	108790752	203957888	25476994059
leucine	1735795669	1164891128	971079851.3	1739844304	1132643602	1035108898	1034828605	685306888.9	1198482284	1074859912	839213434	1267660884	2394287086	1051136202	410156570	694521571.3	1229646430	856739860.2	833688434.8	1007789822	1342287389	759329381.9	1440943577	1234687937	2063524562	2685576488	714513893.3	3101793474	1250608554	876210744.2	1254675666	2340644210	1962693575	566898428.1	1645441881	1047166279	1205632197	1251734526	1160763155	426867538.1	690623312.8	1433265023	1091434858	1832231296	1372771072	1330305024	598200192	1087040384	1120226819
leucylalanine	699170.8555	464311.4426	906548.0163	787048.9183	1439275.573	741394.8841	2785956.893	627423.4547	3305896.988	2234996.233	665090.6012	2551512.394	1720169.69	4670875.122	4602385.709	266475.2678	160207.6489	484232.488	1899968.236	2357438.749	1573931.361	402326.8552	266045.2128	2235577.59	901893.1795	2587818.529	1194181.89	160767.5036	805025.5875	764317.0686	2691513.48	2694746.78	984049.2573	7032923.283	105581.606	592241.8078	477242.2527	613341.0801	1499588.56	42998.93774	4528836.102	111521.7989	1081912.323	4455964.5	1400441.25	1490758	451963.625	1592965.125	1560071.039
leucylglutamine*	289269.416	266181.0778	183409.6561	470426.5228	511078.1244	423570.4944	450810.1604	163688.5929	733865.2439	649727.2959	154610.9106	754765.0941	710555.4695	1364205.158	865108.336	96035.6758	118525.8297	142311.5717	335625.4076	778952.791	766026.4506	86993.03274	48352.20445	1006971.943	287605.0338	3730900.027	329704.9969	238365.5573	287168.1787	184419.959	677269.201	2298568.603	418462.4177	1796336.773	3569.132197	175712.9417	87782.89806	258777.4053	445555.8636	74985.01164	787844.5391	256667.7438	284003.6863	1336439.375	451144	998032.5625	114763.5156	467954.9688	159574.6535
leucylglycine	134431.9273	116061.0936	252725.5699	190351.149	221937.4134	74033.39739	758969.9377	110555.4417	871428.4936	431152.185	95969.16046	1203865.511	693217.9132	1472380.696	153376.2216	47028.11923	72783.84193	53095.98678	198040.8315	512127.1109	330864.0552	78579.45384	50444.00089	320684.5922	147251.1749	631208.0955	283827.3713	271076.3074	41031.06588	43967.27001	521229.9897	547881.9095	248585.0269	480766.2115	45938.13692	193408.6483	125772.6013	167006.496	386496.1878	384.9861627	1267457.907	59236.82337	175919.8959	1037261.75	663296.125	583340.75	62714.6875	279136.25	544501.0484
levulinate (4-oxovalerate)	1074106.931	1056360.604	604210.3172	1132410.341	678033.1233	403929.2021	1995338.561	493613.1104	553861.1182	300010.483	506509.8132	296199.9763	269856.9692	567511.5936	120423.0774	785836.7869	1595702.372	478613.3599	788492.6214	426067.3596	1188900.659	190081.7973	737912.1335	1958090.415	1092062.393	599202.6026	492625.3904	1259852.293	542716.7156	2460877.018	290213.9362	1044484.23	1284051.668	701821.3187	994280.3617	634081.1446	818125.9568	415771.9023	740710.6405	528647.5258	1463176.496	563810.0852	710722.8394	602506.125	416181.125	1102103.875	548626.8125	675924.1075	561220.7192
lignoceroyl ethanolamide (24:0)*	769491.6048	755369.2403	223141.4812	671627.3143	1278072.106	233974.6956	982835.158	648635.5647	232374.6987	636333.5953	135018.7307	1375511.544	856958.7289	968554.2944	909701.4179	88513.78764	427241.3822	1088766.022	403747.8751	566287.3054	154741.0844	2129965.431	1124840.044	392573.219	1128974.151	79965.14348	808076.2904	61541.73217	618700.8039	251633.7473	1302339.351	340595.8275	1095877.848	99448.34174	13271.71928	2561028.613	888703.5683	221368.8581	109194.6302	164030.6328	61099.0601	1191100.175	2914234.969	482702.0313	2017780.25	335447.5	1650654	251295.125	941417.4092
lignoceroylcarnitine (C24)*	244193.7651	219053.0724	142103.779	221176.1844	178446.0988	161118.409	56853.70746	174422.8754	280334.586	125061.7509	192477.3133	295126.3365	245341.9411	185854.2606	270685.3615	260816.8226	145638.6129	499180.9863	124464.6257	663050.0903	59661.79333	377243.9578	265688.4308	202869.8726	311967.4798	252291.8154	123922.1755	268642.112	75809.36218	258379.7898	188347.1971	102073.0435	290969.1899	338613.2721	102239.5259	340193.9339	337044.2826	163866.9052	213623.6559	171123.9427	173232.9252	208445.4989	195363.4186	99160.1563	413939.625	187043.8281	195979.2577	286715.6563	150027.765
linoleate (18:2n6)	2280150796	7556188388	2726307848	2188602113	997431104.4	5432089591	6565879424	10762286698	366823246.8	11178084410	488900858	282778548.9	1242583293	4915909098	234664259.4	57215859.55	208656541.8	486554628.8	57694538.52	3298372465	5455476864	1574508738	577366816.3	114562045.1	3688603499	3683625809	11092665167	837035324.8	4941114922	9091748648	4417739565	1092792240	3652238496	6031034180	10801605499	5339311085	3844463532	3379386244	3351094277	37667302.07	328329575.1	1596422373	2877006113	3502921728	1432428544	5157955072	2083342592	9553983488	5648156892
linolenoyl-linolenoyl-glycerol (18:3/18:3) [1]*	658055.2287	6575849.62	668800.0167	808347.2578	4118392.77	616952.0643	88227484.81	160578855.6	620854.6487	675294.9597	718007.0324	741776.8637	697867.6764	1747032.348	725176.2454	715500.0289	639957.1009	694337.5031	788735.2299	654094.8976	2341412.106	709648.3831	750642.0705	6040020.334	1066077.802	726940.0183	32351359.84	874035.4568	19268570.33	1148011.785	1356526.534	715618.2412	711875.4813	628988.3494	1303858.422	16320460.84	5502670.125	1557341.041	652852.5632	949903.9279	800203.4124	692233.9439	4862840.593	352735.75	339455.4688	3180832.75	94577.1328	7574261.5	50789046.79
linolenoyl-linolenoyl-glycerol (18:3/18:3) [2]*	5196061.391	28848917.3	5436746.818	5703436.232	18268528.83	5228710.495	167786232.7	354170814.1	5649933.829	5230378.981	5419033.869	5820533.991	5475380.298	11078002.07	5242671.048	5119705.723	5361096.238	5701889.107	6912751.295	5284553.213	13623086.78	5682126.82	6440768.304	21260955.04	6506511.073	5224998.808	78699157.29	5208449.204	46503761.36	7351461.023	6471653.581	5070964.879	5243547.268	5182384.243	7746508.533	37381275.68	29206693.83	5338329.447	5218971.195	7253818.583	6172177.593	5285231.985	17522875.39	1787422.25	959920.375	15605811	892378.375	22817422	132666323.8
linoleoyl ethanolamide	952135.9914	518617.059	4846654.888	3016918.573	7103849.216	7415179.267	2430055.021	904237.9095	2879332.871	9339378.387	5266795.248	3232021.016	37564998.9	205976281.2	4246497.632	5497117.921	1934147.092	2518126.769	8600902.168	8062086.431	826207.614	2503165.088	4521488.494	726642.9746	3227391.356	5765821.845	134743.5423	6283748.676	1452713.244	227270.7425	3510995.17	21217604.87	67107106.45	9299281.106	22888865.99	3177635.571	1064859.368	2453861.128	41767584.82	1288071.942	1897309.846	4922055.325	651939.507	4505875	547051.5625	7006508.5	776011.125	3071551	9810912.45
linoleoyl-arachidonoyl-glycerol (18:2/20:4) [2]*	207088.4809	180418.6122	263410.9869	310631.9213	61001.55315	341989.3225	282566.1781	119876.5036	244666.0905	240573.4585	182938.8037	150821.0495	8471.956053	218168.3522	213000.1029	191936.6085	203970.8444	148684.7939	91597.24009	172452.4837	320322.714	271300.5542	425477.9601	516743.0711	536801.2075	9072529.895	472045.6505	380578.6863	62318.16902	383749.5013	288361.5206	563270.2503	173047.2513	1311027.039	50986.83273	97927.56428	284053.1605	66397.99023	496884.1152	275553.632	1437795.204	426205.2307	147185.8773	146478.3231	196480.5534	161411.2656	148977.689	123737.7266	276068.4665
linoleoylcarnitine (C18:2)*	29903.53818	10314.42005	2997650.029	2745129.372	200441.1372	254989.7842	501620.5294	232563.262	558781.863	175675.8559	804669.0533	304358.2789	17969299.53	452210.2841	158311.5156	132994.1568	74821.71837	159087.5954	511152.0837	421083.5567	117703.6565	2194960.105	296247.4256	291302.6353	685868.3487	2884943.112	1987245.799	2073295.115	122250.0696	830546.6049	24017.43899	5956953.382	8912311.867	2290790.575	4588210.704	14973.4343	503078.9088	1188344.067	95502.17765	20647.02758	523994.7741	731545.7566	318636.7611	442327.3583	324589.4664	807418.3125	535555.0451	417133.0625	1340588.175
linoleoyl-linolenoyl-glycerol (18:2/18:3) [1]*	274085.4048	14901278.7	2446052.142	616454.4501	14490154.87	1644710.358	57930000.31	129418405.4	1175248.412	1788737.765	619102.6594	343656.8687	711260.611	9282423.531	353370.9009	831506.5614	780258.7144	128458.214	584575.2361	989657.7201	2565172.739	580507.3402	860587.0074	3112734.043	1066497.272	11251401.02	56149238.18	353203.1541	10530925.29	4290661.402	1879435.698	338496.5295	187359.7755	1506250.446	957487.1991	11262530.12	19463676.94	483735.1522	1961478.301	1315952.3	1525712.594	751743.0472	2789065.871	1099217.5	2420347.75	18651434	1068834.5	3343667.5	22583965.49
linoleoyl-linolenoyl-glycerol (18:2/18:3) [2]*	146309.3617	53055447.97	12092382.33	3989411.619	55645780.77	2735514.884	108073761.2	248962104.2	10381420.33	4726425.364	1886689.334	10423825.59	4744671.148	37934980.23	668577.762	2747070.5	3954396.741	4653109.454	4196313.177	5853221.407	18134200.67	2087786.095	2582224.788	11283981.39	4970802.949	18683784.36	109880974.2	565528.3931	26592483.72	18158480.77	5516154.852	123102.4552	5188117.596	7424021.296	5132182.255	22886685.87	80107659.94	5278009.868	3704671.182	6410974.73	13048215.15	3609721.957	12375958.06	5503792	9958763	86591296	8550051	10404772	84307428.97
linoleoyl-linoleoyl-glycerol (18:2/18:2) [1]*	3373885.163	19121194.85	25281234.8	11697533.5	5150132.962	7570740.505	6299912.914	13172205.77	3376776.087	81696658.88	4087336.506	2070187.9	16417968.02	39351103.68	2891757.093	10016088.47	13741352.78	2704922.272	1742113.953	30049707.31	10001239.66	3018302.861	5722543.522	17158858.4	18190448.76	362754406.1	130993172.4	1873881.563	6750798.289	50079699.44	8626750.471	3511253.996	8016444.33	55025823.56	18828719.78	7775300.662	6764299.081	3056601.58	11590166.91	5375320.982	3955519.093	4025125.922	4000533.775	2283981.5	36164540	31754600	3056786.25	16602167	12277260.93
linoleoyl-linoleoyl-glycerol (18:2/18:2) [2]*	4941782.601	17118572.14	15598776.29	13835817.89	13591684.78	6854003.939	36942305.24	27751080.09	18392372.31	52808367.65	4113596.567	7534185.259	15961905.16	24840270.99	3367233.865	17080608.36	27929628.99	2825797.217	1366993.521	22055701.6	15494858.19	1798585.873	8315208.566	13912212.75	18640434.27	383190411.4	73070040.16	906038.2159	5627635.521	34405190.7	7717806.65	4696.412364	6717112.675	54827947.32	16974425.62	5825945.158	9291283.002	4098296.468	7431051.568	10857169.26	3101591.253	4019859.558	2360978.764	5661868.5	41819324	43412920	4733086	11694228	24268306.91
lithocholate	487224142.7	822881803.1	320333286.8	937652171.7	329927853.5	453763619.8	166432615.1	564904173.8	1130606830	733727964.5	394498008.5	686064077.3	1862556740	1034350522	209502326.5	110508394	746373259.4	756617479.6	142996824.9	1274901866	234223567.5	576054219.7	454541940.4	534069499.4	376851693.4	110310016.9	232172508.4	1154675288	207421703	897093174.2	229326848.7	111183848.3	754860974.8	432206746.7	531793726.9	363812336.1	661585482	560838053.3	364030549.6	273824062.1	827163813.1	1600797874	504207756	392088864	286066688	542633216	608613888	355115136	671853285.4
L-urobilin	23764208.23	104611417.5	13499716.35	14884753.28	23521217	14871921.13	17480965.81	21683828.03	34801216.07	40705522.21	29990506.67	107108330.1	18672788.8	16711379	43619259.02	49619395.3	49205289.72	41904531.92	44579530.91	57540453.89	15296511.64	43999027.82	26381839.58	22775991.47	32994035.04	23696123.41	22715973.5	21330156.36	16282049.25	18920146.09	18718874.08	46475324.35	13805163.18	33220237.99	26162463.81	35361651.39	31396454.49	57024526.61	17870425.31	23850714.96	21975477.54	26738059.92	31949665.99	89878024	30276060	14788640.93	94319264	94928408	31536539.88
lysine	745136181.1	490863755.2	418669274.7	894598345.1	574171360.4	497515534.5	450234248.6	257843093.6	501530259.5	597075242.8	350562773.3	544543147.6	669098029.8	514189392.4	180036375	322840319.6	669345981.8	229243731.2	409617813.9	443950082.4	547678790.5	187450851.1	573257217.3	663428054.6	923979788.5	1032711546	255019468	1116024488	362849339.1	460921080	399774300.4	1195596035	971065026.9	332072327	572070001.1	424538813.2	484970469.7	323473974.6	466795540.5	183231273.3	428430776.8	660676868.2	449583814.1	1055645824	551179008	759947904	196920768	476357152	436548709.3
lysylleucine	80300.85366	26883.00643	268549.4415	384488.0353	279101.3982	233450.9733	760519.287	246410.5115	1474444.972	141697.7216	6388.556294	687683.4301	171181.5607	1591477.011	2180380.462	9867.064534	57317.93361	210687.9993	9754.076706	2246972.19	82853.80033	85631.10785	69864.20525	44877.7512	511766.3472	1200850.949	335498.7964	521015.9986	435333.1726	24646.24216	2083694.874	1336406.304	164686.7209	1202037.6	42052.63103	37744.81179	162084.8795	39106.56917	287731.5407	79013.0281	1296748.966	61894.53833	34536.56475	735282.9375	2487552.5	598536.25	96317.5469	386463.1016	755223.435
malate	106686761.1	170035856.5	125240434.8	85263909.54	185889662.6	61445392.05	102121096.1	60916052.05	74526762.66	181915054.2	85139576.35	108199387	97261521.22	76076253.42	46967805.57	50504650.76	375411107.9	279939114.8	106880927.4	71759652.3	87642390.21	43656230.75	54170331.86	59129877.4	67366392.44	94321068.67	149385730	97088537.23	146973468.5	182117922.4	44945465.77	72846735.58	66718234.35	152876145.7	100000700.1	72267316.33	282511818.6	173574315.9	70145795.46	97978361.37	318233913.7	39193705.65	214186311.3	106358016	176692816	250789392	70426400	180700992	134838126.9
maleate	2069945.61	748721.025	608400.0539	664933.7141	581593.6528	945396.5368	888800.2396	811218.3788	638880.0549	881176.1185	892833.1777	668962.2567	1181401.437	547405.986	679910.5298	895644.1466	733758.495	760423.1388	894926.5693	460900.0134	1510672.7	1007097.193	1389094.452	1524748.424	1259084.396	1120123.854	987447.8834	870473.9975	1295321.498	872603.6526	576557.4252	407528.9678	441519.9327	1491133.28	1148304.971	1389444.999	1123564.489	1057357.272	502785.4271	665462.2818	1081981.271	255441.0481	1336202.524	915224.75	2433191.25	1050235.375	417617.8125	1124170	1203316.697
malonate	123883101.4	3499863.66	23687393.15	20289663.67	5105219.554	5707591.583	5271493.202	4915200.664	2944121.111	5371812.752	4792647.943	3862165.393	12001491.04	5038248.909	23328447.9	115310097.2	16790819.93	1865904.17	51693714.29	4899049.785	76036585.65	2575660.591	51836520.63	11725075.74	7114405.22	33992609.3	21017464.68	5500624.554	4398409.084	4772007.593	2700635.688	6619222.942	33374330.33	11348816.87	25225015.99	3302671.984	4668003.48	5055792.017	22101166.39	1677382.054	8938061.467	577696.0548	2962404.531	16523612	8861583	19588594	4085659	28063894	9861709.789
malonylcarnitine	782970.7725	506534.6253	353748.9764	335000.9145	443571.2054	61948.18381	309659.9115	190835.1093	583502.3623	310419.2131	107988.6145	314489.5429	197103.0852	251360.4971	152730.7575	701157.4	130893.5577	1496358.642	231005.5974	990931.29	361903.0177	491714.474	295369.3042	142951.8969	374441.3225	207114.8508	922262.8842	431963.3379	342766.2489	506595.9989	283073.339	1104005.071	161855.7532	797706.7318	305232.3568	556964.0554	1582636.551	454452.8289	609533.6932	65114.43222	609415.6671	161819.5586	234101.1385	204081	697438.9375	220424.8906	143223.875	438686.4063	479886.4032
maltose	1612870.29	2428638.833	1157259.03	4067966.234	1579790.507	1384232.718	1215815.103	904057.144	2779414.799	3276122.654	1224344.872	913098.0257	1858804.044	1206105.346	1052064.85	2920387.326	4545950.667	1435067.669	1912550.676	2022879.047	8498577.155	628239.4459	965394.8155	7104234.628	1051088.293	1677056.444	8848955.026	2724769.569	1749370.581	2749338.495	908136.8194	1534080.522	1003032.633	1677503.899	1321672.161	1113643.776	2554214.783	67803020.48	1400103.965	710525.8149	2161680.728	1149005.576	881725.4883	416679.8125	1284950.625	822731.4375	2943325	8737298	7424971.177
maltotriose	533770.7615	543809.5631	478598.3587	17327794.7	421121.1068	885108.2262	455417.1997	1522602.447	718294.8037	448527.3213	505864.0042	461506.6696	997581.1293	693684.2043	493104.1767	437692.8517	590005.0427	393407.1502	512294.9215	437008.1539	1659322.917	552791.1655	484855.771	505079.5523	455413.969	466523.3748	958924.5929	613280.9305	515941.2381	531856.811	525753.9015	454887.5171	532389.9132	475483.3627	544072.1164	608012.4854	439275.6075	7591976.113	416034.7807	492710.3791	536541.1368	393780.1017	510584.9501	42700.4023	377743.7813	879478.5	244833.3493	591313.1875	642827.7586
mannitol/sorbitol	409161.8186	383258.0813	381084.5561	378625.534	424061.8571	392473.0479	438300.48	471221.3543	365257.7923	468013.4529	351311.8215	350773.1272	392211.3359	363711.5045	366634.4688	396756.9389	357790.3042	360860.1343	409014.9128	349900.0875	525666.0965	351621.4229	362076.1539	359404.9881	356019.1608	371008.5819	408222.4614	656149.9636	349313.7437	370813.2273	360727.8192	509162.4071	399328.8085	379426.4601	364142.0283	364775.9415	387098.4169	3492500.927	358179.6144	355420.7048	516538.7936	392758.9844	366583.4616	507019.0938	107468.2188	551898.1875	234673.8438	1672606.625	980238.6925
mannose	531915.8108	1025376.63	1008406.388	257208.8113	5020451.585	2097359.147	461725.3475	30179.03158	554349.9126	739690.5182	475334.8307	228661.2703	719351.1019	563690.6885	157083.1927	81469.01857	500728.8429	1167370.197	95784.41552	210900.64	824186.1004	53949.31335	98731.92348	129472.0556	294506.135	370437.9687	2755877.685	70710.88675	206564.6365	2059799.731	203695.5606	645635.2357	769522.827	587196.8006	981614.3543	62086.49733	1665189.976	1061586.526	410094.1262	37135.88395	1652111.04	401042.166	179426.9118	1756804.625	239179.3281	624856.875	501039.6875	1067191	2564910.043
margarate (17:0)	71718613.44	126964040.2	73485035.93	69889632.89	59247184.63	89235211.07	62096856.03	106305978.6	64796626.2	265308941.9	52971099.68	133258383.6	54502670.37	129802713.2	57877963.62	53515518.94	55035017.01	182865785.9	52903904.97	392116539.6	61943489.24	371964664.9	80989237.67	53054205.21	57566639.29	54439119.81	94903962.86	56509254.77	95996252.39	109396047.3	115960102.1	81532924.83	181137012.7	59076310.12	164606842.2	68083497.89	244931476.4	167085963.1	124730738	97343903.9	54627699.72	109500070.2	92954735.94	90788624	38661576	49653768	242074304	47339436	54250891.77
methionine	684355197.8	461863317.5	400843629.5	699501637.5	451387607.8	389900861	398160921.4	218900039.4	498136667	452845771	266407690.2	501163686.9	555117725.2	556329538.9	154417075.4	227156569.4	440947844.8	270952303.2	333248958.4	499321663.1	411168384.1	257608855.7	510212900.8	506416020.3	909469732.2	848638550.8	218303761.2	1081396915	293737152	314084697.4	511298900.6	1123150546	984925054.8	170010514.3	646062586.9	229716869.3	332814173.4	387118978.3	439793267.9	152264217.1	317593700.4	520803939.8	427452211.8	881156224	490233024	553166080	171600960	303197376	316230798.3
methionine sulfoxide	172761563.8	89103024.78	53351020.29	122043309.7	87385327.56	52415016.3	91247932.85	71863214.84	86713928.45	91350758.23	91120841.7	99426380.11	54622926.62	67605917.6	31512355.64	39604973.51	111526111.3	58781362.43	77899772.9	81492783.95	139623931	44739303.39	108911100.7	91448119.78	197564112.3	129511055.1	100620958.9	206800076.1	119061932.5	70928462.02	77543698.82	83798331.31	85581012.76	79559901.08	135041066	216255388.5	147161206.2	105351553.6	73156314.51	34861388.86	32973492.57	77456981.76	126649675.3	146170512	140912352	138047568	57283700	165364848	121168343.5
methyl glucopyranoside (alpha + beta)	1360592.234	264683.5053	1255734.703	1054326.158	1540584.44	1829278.481	1221355.406	1528468.195	2154901.74	552283.3477	848367.9491	51899.5225	1049487.742	1183688.076	1345082.434	676836.9209	1699788.042	792175.876	7550478.578	1286933.576	1640085.807	1249421.376	958628.5473	2442491.264	450856.5203	786406.5701	2024047.09	561712.5608	270754.6593	2649366.514	482228.6689	490075.7774	1517952.913	1990415.797	3064385.128	333129.9002	673276.0576	1817219.889	651001.7967	690092.2934	1053895.789	993245.562	1256567.19	1467495.125	867662.5	1751850.75	546886	3248957.75	2317201.207
methylmalonate (MMA)	19241373.67	5834488.528	4967682.08	938360.6022	2296400.905	3204399.666	5250074.181	1905816.664	6382317.846	6955774.221	643739.1671	10918076.5	4080749.991	7507408.447	39912592.48	13682331.2	18610492.95	680201.8526	30841185.29	8949435.067	11562822.91	3017973.431	51491364.95	9637813.539	8671862.313	717339.471	14655617.99	3562066.149	12700296.79	3841007.12	1822342.154	5436300.238	704893.995	4207368.206	724602.6454	225562.2034	26395412.92	10117318.65	5222365.963	2332934.958	11871883.01	1061296.253	8167064.8	5334740	6353288.5	4510247	8040077.5	6451781.5	9017777.692
methylphosphate	12635239.67	1187989.097	13688675.43	1472336.581	3374661.246	6478880.079	2093157.924	6742682.319	7448999.888	6790475.754	3909140.379	118344.4783	5416618.017	1537665.316	3447406.748	3006342.345	2335944.023	7437543.124	2782022.989	4080405.864	9346555.213	6838770.03	1906598.28	7049748.036	8455439.12	32584553.99	10970602.31	4767268.609	11689359.1	43227607.73	4027465.622	1008605.023	6316251.651	34055749.37	24485836.61	225175.9507	22025466.49	498256.4095	18878556.47	785529.3176	6842793.594	9449024.561	1935576.543	5169408.5	14539531	5201007	647207.6875	18966770	4141353.877
methylsuccinate	70227880.9	16054860.4	78944133.04	24306001.35	69265814.73	26640899.08	42446306.6	138744659.9	25866728.87	29651975.11	50033027.2	150778601.1	131994597.1	141256413.6	63182552.73	49858852.97	172875301.9	54189416.29	225617205.1	57688081.53	64323331.64	30577725.9	129902085.8	101294094.6	71426915.72	16226229.33	118532548.2	34472436.17	21564706.55	84017738.47	96628751.79	41964037.06	75398476.72	57898415.5	267449950.7	26664740.83	81365139.63	18800167.86	66312934.96	33136362.94	84304037.28	13014646.23	156087918.4	30531370	43509184	39964684	204001264	23303384	105524065.2
mevalonate	136372.9555	49699.9372	2554448.687	250016.614	207362.3501	1561294.296	41012.09548	78949.8188	713452.4191	130863.8345	82273.69496	434042.9458	1048216.844	195052.92	37082.02681	6464608.166	612544.26	134056.2995	172291.0495	235284.1187	2114064.143	157690.5836	473665.5442	1900406.46	3311954.725	3897027.949	3414703.839	1028687.144	22355.54784	475266.7399	1555084.986	1209698.609	383498.4529	3615937.557	1330770.227	351529.4824	3246422.528	61151.12039	1582632.881	326815.2376	3621759.74	1923947.93	144391.1144	1804047.375	473523.0938	2496768.5	335770.75	467106.2813	345579.9476
myo-inositol	332218.6907	854244.6242	279236.3439	332873.3138	290305.9665	423243.3492	183473.7843	490603.569	228583.8059	343824.1755	319565.9065	103301.3625	151898.3923	171810.3574	118415.4296	144396.3217	191198.9939	703679.4712	128535.3761	123122.0995	403487.9512	434931.7381	220092.6093	268473.4253	180585.9227	957319.196	1213582.55	311986.4001	291131.585	376653.1315	230156.9135	371747.3625	222142.9808	293989.8136	177331.505	134146.9299	590414.2716	514707.916	177090.5988	108469.7205	219623.9353	278914.5801	156304.6671	446328.8125	115965.4922	1084583.375	471952.9688	775722.5	1067658.408
myristate (14:0)	198327896.7	1603103057	408195586.3	397630801.9	153356353.7	907315004.3	225712346	1698435072	188441344.9	1352854319	238357009	2106364571	4811949.445	583314065.3	175759327.1	149701944.1	139236590.9	231760265.8	110305018.1	2807792067	301805014.7	2438817938	73655728.59	63744747.49	145926320.1	147310968.4	2597070620	94673997.53	75222871.6	409482026.7	273391364.8	551224602.4	591934530.6	143957248	1171936363	284276378.4	292163023	1023033237	665195463	11599003.15	110389726.8	493964304	80092966.57	193768048	151816912	173004240	438294592	330738688	11508417321
myristoleate (14:1n5)	8103197.725	22178157.31	6745439.639	33695318.68	5016972.701	24613987.12	3143350.725	15808731.48	4137491.924	11236530.32	3283749.038	15718145.22	28705353.01	16686939.55	2622195.073	4494433.823	9141258.037	4341928.092	4644907.416	16191424.66	5272139.449	4155730.082	2249720.346	5249385.711	4092790.771	4460704.702	3463033.428	12338022.27	1962468.942	3688563.798	2588887.116	17313773.87	18120072.59	6432581.802	18450466.09	3122478.408	11396118.8	15368077.59	15274072.62	1943233.555	4760807.886	9898195.173	3964754.415	6957143.5	2918818.25	4274041	8167814.5	9922329	9872151.87
N1,N12-diacetylspermine	7560817.863	704500.518	29575368.76	7562194.909	2594558.791	29116543.93	5718954.799	704546.0886	23229286.21	6285927.801	1594090.834	1540371.287	33045748.2	2936894.045	1587656.451	9330179.252	3991602.967	12828721.54	5437723.621	734897.9345	4915769.061	7610072.641	10362695.2	6109669.984	6736301.391	22456731.31	13077957.72	4933041.881	1038810.163	17223517.06	281427.2298	14543936.69	4589645.269	248164534.7	6450843.384	5050960.907	9336437.562	4385750.242	10035525.64	768384.9132	59124455.15	12284884.49	2536704.22	996338.6875	383264.6495	16506468	1133186.625	1121477.125	2828822.304
N1-Methyl-2-pyridone-5-carboxamide	1982381.185	1069289.271	758141.0691	599337.6974	766072.6115	1233041.743	810160.9901	708137.0501	475503.7161	405611.0556	597771.8868	367168.4127	2970696.349	655395.4249	1196821.601	1986986.946	545823.4158	556857.5407	1384525.092	783157.598	6001022.119	709702.1096	955246.4455	2466065.772	2413570.691	2273302.531	3033566.776	1272379.46	694877.5713	952806.6279	1849276.467	987239.657	1526016.293	509987.4204	457430.2761	1104886.694	1125260.452	1193328.8	1677351.602	282566.2428	1248234.459	676487.1783	958409.72	1752258.75	376919.4375	1288059.5	868302.891	6714294	730001.513
N2-acetyllysine	426250.7772	500722.7314	1017047.94	328935.3501	808375.0649	812505.0804	771654.7526	178086.6054	437970.5455	487521.3369	377766.074	500214.6603	699874.5576	415965.3508	312879.6761	787344.8345	1840961.446	449374.8243	1007729.337	388272.5778	515493.5882	242393.536	316231.693	939433.7737	1102649.862	317027.3841	549299.1849	788649.5361	273464.7863	345667.878	670271.3119	399366.6906	361709.6172	1046810.731	473786.0371	340514.3615	444791.8505	323621.9751	417567.5363	288136.6905	1232436.906	587908.8329	517758.3798	1305007.75	94943.7109	431723.5313	300009.125	437157.9688	530716.5979
N6,N6,N6-trimethyllysine	44534270.72	4499978.47	2598461.194	18373150.49	5049378.399	18847629.91	3096381.935	685992.2813	1896982.846	1443918.367	483106.9756	3844775.389	50071925.06	8428762.06	11496483.09	1145329.332	16409302.49	29431719.23	1815920.979	1994677.782	12918803.54	4048650.478	7343543.53	7304456.628	8032816.268	85916904.87	9270566.379	20453599.07	2020915.178	3596879.611	2571268.776	12785415.68	12329536.19	583545933.4	4449086.362	1182396.62	11876041.54	15556376.09	1447527.429	1966113.704	115953404.6	6567926.546	23412144.15	12478027	8588040	24181310	4242902.5	9704104	20402717.6
N6-acetyllysine	956441.3007	855279.0479	659004.6085	681470.6097	1557393.12	660745.4919	945260.3091	390566.2492	620018.6545	787600.1958	700832.1457	458205.3853	674876.8128	732012.9657	470582.5841	433561.625	909063.9293	613931.7091	998084.4423	436406.0451	420020.37	329605.0699	830953.0154	749992.9533	1112790.787	1789441.248	623915.5478	1285037.064	530062.9249	707780.5495	526405.2731	444953.4895	878019.2783	1080367.424	532708.7651	506026.2517	609938.3627	343526.4635	514369.4425	421447.3081	714130.3768	1533445.335	524106.4748	1261146.75	377475.4375	1186555.75	312633.1563	563102	611689.2344
N6-carboxyethyllysine	101169.0169	7117.429659	67106.67619	473209.7854	940838.9611	131284.5303	139395.2451	137235.4531	88465.04638	63090.46359	38805.72928	171884.0342	1499515.098	2954590.022	418659.1392	819337.6444	77552.9127	41156.6096	404300.6466	73689.08372	399689.4487	129386.3633	1497386.103	77551.00865	3846.0731	192658.4716	576071.5882	159505.2525	50654.8166	137868.3253	241706.5049	442151.5838	713672.7548	117062.4109	62335.05571	361630.1428	36425.3715	188165.8797	1646864.252	90466.89963	189802.1755	940075.711	722.8265149	34257.0391	175874.375	872968.6875	74149.25758	141939.1971	94106.5629
N6-carboxymethyllysine	180860.8291	159509.0588	1743286.21	10035549.21	11511036.37	2713560.238	820697.2656	1021128.807	585371.6719	498171.7119	456057.8787	7838703.588	10577789.13	22834922.83	776507.8968	4225953.754	755092.9361	449806.3239	923680.0626	1343213.74	33675.45794	2736276.917	12926009.27	200419.1247	794345.4688	2659859.143	10871535.02	2044658.54	26775.82691	288468.1233	3294190.99	11559232.43	15807553.24	6188185.088	250988.7934	895665.7752	935427.7789	653171.9348	18738063.6	564136.4811	2061977.973	6365206.653	104352.5546	1648901.75	1678492.125	16546080	505461.625	1556016.25	1336996.538
N6-formyllysine	1266604.053	1192583.872	1153291.111	3006483.827	1589605.434	1231315.564	1689016.086	1260116.729	1939531.398	1480102.829	882800.9609	1207747.867	3596648.181	1827912.873	771746.3077	2485410.543	1950989.311	680123.3603	700880.6684	1590525.789	1560192.755	531709.1398	1242424.281	1976513.183	4746502.607	4829087.356	1193038.445	2386546.387	2375137.799	3122877.883	1571317.726	2748556.352	1436947.605	1924019.888	2141010.071	1569285.323	2162297.62	1231338.545	1187915.398	568664.0201	1028041.583	6139311.648	1219182.799	2460587.75	1027977.125	3663323.5	589314.1875	1628198	2988258.121
N6-methyladenosine	1499919.794	2269907.797	564669.9081	1389134.163	3152308.098	300570.1179	904965.7189	702954.284	480417.3904	918341.9854	741766.5654	490704.1911	1446490.646	1351188.45	882869.4917	2043015.839	2201871.039	714190.9774	1076551.888	1078132.265	1314351.872	756376.0259	1351743.017	1888507.371	3758470.166	550335.4166	1154375.502	1907461.711	526577.9157	383496.8595	894685.0946	1171434.686	2355822.164	586572.0631	1454924.878	459928.0387	2664672.453	2792973.698	2307212.841	522453.3817	440409.8736	2590175.315	1799937.748	2413262	525226.25	3889962.5	189309.5469	1344113.375	1072882.207
N-acetyl-1-methylhistidine*	556494.7405	114066.8061	505316.937	783282.8758	439083.7493	634392.5183	168859.1945	286645.8634	6256803.333	887376.9574	502882.7072	1806790.534	14370142.21	656506.6035	256073.7789	1717455.934	701222.2766	1150156.776	5500.802606	51014.35611	280884.6643	486103.501	893829.8722	2395037.901	587919.1689	1911174.738	710723.3454	2951457.756	561049.8832	5569342.254	954672.5511	1226923.482	218800.0893	14042661.14	123525.8047	788245.1093	506185.4392	3895.487424	1888752.767	63595.92296	2776951.028	1665844.987	79805.80914	3244282.5	177862.0313	3081618.75	162115.5313	350515.5545	2051735.296
N-acetyl-3-methylhistidine*	610129.2872	1384529.453	467334.637	335056.0243	1528534.875	492026.0191	877017.413	478447.4224	383903.5676	369282.3403	749483.0619	1165586.485	2235225.292	386450.8373	710960.3843	509175.9089	4430378.115	1080958.296	598784.7978	478022.693	1181899.936	841998.1098	4384777.124	692182.8118	324492.9883	397428.0771	847722.9733	6276920.564	831050.8501	338736.9044	575122.8976	1789568.808	598675.7968	484662.421	701019.3572	884457.6763	1116641.872	2291664.336	330627.412	1052520.772	7050604.677	373075.2129	820754.4474	560220.9335	473205.7813	395120.125	2214278.25	1516296.125	1419293.816
N-acetylalanine	1014372.677	435209.5138	1142650.909	487010.246	534623.8957	1107994.326	640259.5284	57423.84828	827132.821	1489280.413	58423.72288	649075.9786	2062425.398	1029819.965	273942.1731	1308955.352	630040.5002	556151.3163	183229.0684	22233.76948	524177.7016	59156.84952	1872802.02	2735810.823	2601027.383	1340128.723	945090.4883	3706023.048	81809.77437	1158757.322	474528.1626	1209346.503	1753159.538	2324416.636	1456744.046	1024232.026	1136498.496	610445.7116	901932.3899	28164.17889	1023373.269	292139.6776	739536.234	1827695.5	1463644.5	1071537	264561.3125	1217242.375	241669.5137
N-acetylarginine	5947545.486	6702136.106	3994435.015	1630803.383	13896500.84	2987905.448	5289227.087	1253423.395	1547015.241	4036176.88	3440064.503	1369580.963	1193526.182	12176111.74	4294589.927	1422995.501	10571320.7	2087110.578	12139604.89	4296386.382	5072402.628	2006227.206	8771292.671	7336530.349	8017561.691	3151481.509	9812422.228	8470098.045	4235252.23	688299.8748	1473551.359	463829.7613	3258118.72	2977088.128	1693151.964	3931862.413	13108774.4	2695156.092	1519338.465	1659043.963	1169209.721	10956635.74	3020176.263	29882578	1126265.25	1898659.875	2913648.75	7790811	7409049.549
N-acetylasparagine	1735656.134	198713.3992	3431367.708	2124138.831	2228222.61	8598293.654	1989713.589	281621.0638	634169.8223	2969703.286	1901666.96	2079403.249	1033598.872	6189145.786	2536650.727	2246746.611	2084938.955	557725.0341	2251796.345	3744276.725	3696700.697	2425990.808	1847304.624	7176712.401	8993275.164	2968757.429	2884632.226	9136970.666	3577192.107	2004388.745	1850659.685	2257964.646	113646.6509	254543.3941	724540.8442	1369734.569	10755929.83	711482.8439	4888903.024	596342.7331	2258290.953	2364251.364	12201394.69	5720578.5	1052044.5	4718084	6903636.5	1051808.25	886644.71
N-acetylaspartate (NAA)	31337330.07	14761891.24	51578150.36	10060173.32	18371417.34	93432283.35	29439330.07	10495976.94	20498794.11	10703848.57	11478101.53	74595777.07	10449330.54	10073161.26	35344430.68	38290749.65	110764460.6	16925148.95	189802221.2	9879515.045	34708658.19	97866769.22	10376540.66	113775988.9	142657035.8	10012057.43	10096808.33	11282918.15	97897404.92	15544240.32	26788820.73	10217547.59	10809532.08	30167578.99	10687407.12	11885186.86	12426928.58	10020418.87	43181761.21	39449155.21	166093692.7	16689733.59	29866829.19	19750672	11079139	43651144	8168783.5	56726168	34481621.63
N-acetyl-aspartyl-glutamate (NAAG)	76774.49898	39118.29748	136675.984	34442.28687	54750.86146	329937.161	164719.6656	68634.55402	90741.36583	52818.33799	22965.0624	17260.67561	151411.7115	63322.19797	18936.52368	533981.0313	6288.576083	14621.89294	41198.82033	41010.35699	58367.79228	52522.29127	198861.6715	10503.77019	72410.08876	1263549.933	4509.72126	268148.327	43543.99342	76868.42612	45350.82723	18872.6146	73963.04227	4779433.903	774622.0154	63577.62063	68907.13179	8145.733609	3827386.238	49872.84783	386717.997	197377.7672	43203.00691	47563.8242	48436.86905	171353	49022.97908	37719	72936.36319
N-acetyl-beta-glucosaminylamine	5985982.738	2920010.397	1783554.993	4930838.778	4204450.729	674399.3796	3410435.201	2016426.47	3323098.691	2604760.966	3325730.894	5213749.042	3268004.681	5021525.364	601466.2941	739333.2629	1492115.822	1217344.626	3550138.437	5316834.396	3847079.719	1200515.011	1615498.135	2010729.439	8616007.833	2713021.981	1492819.433	7457169.991	922312.9191	461734.5336	4745755.801	10364709.41	6670946.481	273963.8892	1399319.988	3252084.689	2631178.074	630930.7979	2671115.923	227058.0726	922736.0365	3101481.821	2688761.663	4528713.5	3413896.5	2538783	723685.1875	4365411	997144.2333
N-acetyl-cadaverine	65646279.24	492379584.8	480510186.1	352880457.8	52386187.39	121133428.8	25973983.02	46340017.98	214056992.4	6235833.494	39639666.63	20675908	346097136.1	5909075.493	154548215.8	144787482.5	14244962.76	500179194.4	47474389.98	96137224.25	347016135.3	52539113.7	75006609.18	18543270.2	889936929.4	524210860.6	7633801.408	75329900.22	76761982.96	67526286.96	1626228911	8056571.197	115745216.8	47913023.79	281385303	7817804.994	53180200.78	276524989.5	165438301.8	44424061.23	643573847	61269775.54	39222590.01	47993692	37429160	274444160	62173284	17725212	43437560.21
N-acetylcitrulline	451745.9702	280876.9252	147369.1065	508871.7604	45221.40636	279356.2437	413581.4461	199718.0666	282387.5834	333777.1682	667850.2786	111109.0141	842933.4156	426356.8892	303857.5446	352559.4465	346017.0794	138353.8421	116003.2603	241462.3494	26996.13858	228398.0826	1174609.52	156285.5696	476082.6021	263633.9433	179871.8841	310800.8446	30448.45793	129109.473	1343363.643	393994.4381	31035.53836	751078.2378	315660.7251	86444.47629	319118.7721	270112.6399	239074.9141	293393.1938	339616.4707	108250.9347	338306.279	465851.1433	188857.6563	434705.375	112629.1797	320707.5	268737.6943
N-acetylglucosamine/N-acetylgalactosamine	142739963.9	91774498.06	88547877.34	65432328.96	93738974.65	145850117.2	42777275.69	43012905.61	126433516.7	95317916.41	63187495.49	56868548.82	130449114.9	79339609.93	41615314.51	91130452.92	61330362.74	155611810.3	39052876.23	66672729.25	121557229.8	55221209.25	45693341.95	54863183.6	63355071.46	107616750.2	113898202.3	104379576.9	56753179.99	118945189	50952068.96	133061682.6	166755928.6	162064176.4	176284552.9	77567527.87	102642904	41831826.45	83272193.78	57025882.54	160417484.4	101344618.3	54047603.56	115660104	152842976	110312064	130324752	113260472	186376358.5
N-acetylglucosaminylasparagine	4634290.867	2056118.646	3122691.183	3070758.77	940907.5908	232427.5823	769484.0916	1144506.846	1495627.174	2171036.257	1770976.107	640522.5007	1891700.114	3242531.802	1692871.431	1698583.334	1693690.042	2661212.068	2001154.766	859182.915	912897.1127	633638.8898	2224104.505	1533817.226	5838436.912	804321.3848	2565440.205	5923440.012	1134867.483	8567012.767	918670.081	2523443.337	2607254.139	1155773.171	2870008.598	1298022.803	1679734.172	2140241.492	1226747.828	914150.8722	956546.7508	2379906.688	1104030.625	2059623.25	1263092.125	3282763	944718.125	1172568	3019325.951
N-acetylglutamate	88032811.4	128923311.6	50920910.65	49459037.19	108784904	54568047.2	57294062.22	20288536.12	21907122.45	75672111.29	86284406.94	50638129.96	22248881.61	37335459.35	31618282.74	31028972.77	98961070.71	62631036.96	67320978.06	70947334.33	54247569.42	85012275.76	85256037.86	72199065.12	76960803.65	24392416.44	45163092.88	41580414.79	86244414.41	47747812.54	85227797.37	45484459.74	69707153.53	82046038.79	37908590.05	32351929.15	79599591.63	154262244.1	45455326.13	48747726.95	36034028.86	76848.91744	55037894.83	55252732	10715964	37734712	57836776	87263320	69543193.92
N-acetylglutamine	13257614.1	8384300.286	7115381.83	10516617.13	9087620.386	8490599.149	5692909.508	5620912.171	5816778.988	9402880.479	13301549.08	7312877.431	6269926.234	8001286.98	13183626.78	14294039.19	12793454.41	5042981.469	2789178.403	8032165.526	2178055.099	7193792.189	8698107.132	10814898.2	11322856.15	10218874.49	6767906.406	15997356.99	31992254.98	9098063.173	7045149.15	22350222.32	7623206.442	9139181.12	6774992.884	6848889.906	12528941.51	8143111.065	4169689.693	6802985.191	8684766.291	9706090.099	7138183.968	10685192	4968672	7931594	7388349.5	7747155	2172224.978
N-acetylglycine	1233643.855	1400560.546	1227234.452	1433662.044	1008875.097	2118240.764	361823.0144	363938.5516	800732.0265	704883.8346	308286.6932	673113.5518	668017.8891	1753352.605	48617.62608	6089411.129	1013691.919	632078.9309	2216842.297	363480.2236	406899.32	237354.8181	1159338.954	2489026.955	692440.1574	933642.7802	876937.3059	2035903.691	1266765.615	178075.8329	461048.199	2364489.278	962807.5158	9921110.25	1502350.24	635263.4191	1618051.681	1203590.01	825614.2759	377925.8909	3936144.988	968249.6457	1783797.267	463403.5	282846.3064	3522856.5	325413.3918	267656.4063	426783.265
N-acetylhistamine	21275969.97	113341693.3	34064891.93	26368100.75	21972462.52	92706123.02	18389284.55	5164472.837	118286794.4	2124911.059	5902380.934	40645028.55	76820902.59	40865628.93	12370078.23	227011170.6	88676410.14	111962786.5	60120646.31	47504475.59	180134626	31095912.97	44521379.81	36476785.7	105994943.2	30620233.95	17462615.54	81544810.32	9515113.088	75502151.42	111563055.4	4898955.957	37815515.25	182015792.8	11130819.36	77792509.23	66219895.28	502757006.1	53147584.38	62019306.92	177246003	4270677.238	7870936.299	29112244	14995555	53885140	42161660	4179696.75	3789242.596
N-acetylhistidine	30928805.75	43914056.58	31050964.55	25794115.71	41354570.66	25062206.09	28743368.15	12056525.13	7061106.911	40960244.58	27009784.49	16142093.54	10411647.85	7684102.732	47368658.72	29022486.12	59184422.47	29926698.02	53870643.55	18530132.83	18360186.52	5478094.352	10616160.11	39458940.81	48508549.66	24112539.21	29431100.4	48710319.15	16695769.92	7933437.027	10714794.37	22338857.18	30102797.99	56735585.08	20641128.81	13329053.67	37536504.47	27560659.5	10272645.62	17468985.2	44212069.2	32262706.72	23654015.88	4194542	1711639.125	3385740.25	2458388.25	2261853	5142130.543
N-acetylisoleucine	575386.3956	436789.4032	795584.2705	295794.325	516533.6589	435178.7691	543007.427	199924.4882	1131890.727	432577.2926	530371.0951	411078.3501	9943341.699	688134.9087	245477.1248	3180405.727	395061.3356	427195.6857	241615.4508	471481.2534	245291.5995	162264.2338	335257.6102	389479.0865	571029.9875	936472.1563	532490.2059	2876094.82	426167.7383	349448.2315	452291.0698	339009.3433	631691.2519	1162927.043	526668.8354	493986.1551	633262.0325	411637.6744	354413.4373	249268.0152	797023.122	462110.1662	315175.531	496201	1798243.375	764929.4375	141795.9531	427710.125	1551490.769
N-acetylleucine	824684.9222	652528.2771	1271240.721	536930.9383	638628.9979	467303.8743	655988.0009	358360.688	746109.1022	620636.4546	587062.7807	525675.6997	14910123.05	545131.325	465900.1867	4059583.042	476216.9938	592686.4404	344009.0214	400743.5412	410541.6372	311022.3621	559653.2555	692326.484	627437.1133	1965175.181	537120.0105	3695908.167	501840.7274	419806.1735	458556.0693	501911.0108	752158.4217	1229181.567	519957.009	609670.2688	860508.654	1030785.466	554464.1649	272166.5464	776958.553	703802.4718	481775.3196	729466.9375	2067765	668853.8125	445591.6875	545169.1875	1311883.422
N-acetylmethionine	2577611.184	1437947.142	3898991.133	1656014.984	1762111.675	3459325.771	2204329.723	460776.4841	1054534.66	1226211.774	354013.8751	832923.0706	13617408.63	2287750.81	468740.9266	4743533.111	1214981.832	920520.9956	787462.4393	892854.1325	1389516.453	716007.556	1756426.36	2743682.706	2608405.986	8734245.591	684171.6707	3849444.329	82853.9182	1439238.335	989118.3714	4110923.463	2605218.646	5694709.517	2254131.327	161288.4356	789880.691	2111234.066	1516792.777	290041.9724	3154677.639	1730769.757	475054.6426	3241846.25	1642940.375	2160317.5	780917.8125	906896.4375	1636272.019
N-acetylmethionine sulfoxide	5245689.577	1672549.206	2730000.718	2118072.185	1916022.624	3935273.335	2991320.36	1014434.207	1124015.895	2245423.562	1822495.853	1111147.354	6132545.486	1112120.995	1030253.706	3625923.605	3711642.834	1175377.679	818711.864	1242090.063	3366727.568	1591266.102	1369612.917	3589019.191	5514064.005	17590590.63	1140080.5	5676935.384	2675957.302	3122571.148	364103.4988	1441871.67	2342438.973	10790377.06	2239554.585	1460739.975	4111272.893	2903585.063	1426191.677	1815276.372	899386.5628	1768810.892	2461759.985	4145140.75	3103367	2654186.25	1820965	3160995.25	2177453.593
N-acetylmuramate	16523920.96	5539393.981	5010110.814	2424696.148	17954055.45	4718197.249	6555414.55	1786667.383	2176553.34	3348464.861	4024995.246	4268827.094	2335491.666	2054305.998	528029.8889	4771363.516	4570330.824	6883287.46	5963552.825	2254101.953	9468742.4	1902335.016	1247790.693	1653851.56	3548530.985	3874625.142	977150.012	3738865.986	3161131.926	5669125.513	2979729.288	5022691.299	3342017.719	880677.8128	1624470.246	1668620.247	12517643.14	1940299.654	1045954.206	2491075.532	12737486.99	7088894.569	2040388.092	6676359.5	2895767.5	5094419.5	8149915	7452316.5	11094867.39
N-acetylneuraminate	34698390.19	22234396.32	12932000.52	17871047.66	15602541.45	15756185.23	12431229.44	10457644.65	34673046.85	30561044.97	13519802.28	16807750.79	20181175.67	17048472.69	11702715.58	14290041.37	13259285.29	23302748	11397907.51	15090707.09	15525727.63	12133237.36	14528773.81	12641408	14950472.29	20479487.53	15400954.27	14423147.06	12243774.3	17349462.36	12523569.24	16218010.42	31254140.03	20045604.73	20454968.79	13517895.93	13136782.66	12660944.99	14609649.5	16557244.74	26562516.9	13374069.52	14345644.33	23447374	47861416	31682924	24857668	14588639	33693368.09
N-acetylphenylalanine	737811.1785	935808.306	2825585.99	308512.407	310355.8074	384795.2767	543163.6653	689209.7999	1453579.721	542651.5361	1827234.64	554616.101	13514122.2	321983.2599	943139.0377	8069878.852	273813.2203	1324590.41	857729.3466	141051.369	842447.8114	424321.0565	1350680.566	2075302.549	4726044.095	7066024.581	960990.4023	2684967.278	760009.0965	720987.8569	991131.7523	399729.5478	1144027.959	5892984.738	1009497.554	1248769.365	845222.52	952437.8819	844466.4531	640026.2473	1468188.572	3129522.961	1059070.605	1059783.375	946938.625	2170234.5	839730.6328	575569	1167320.785
N-acetylproline	7366036.619	8004039.834	9319194.265	6034275.928	9058808.404	17240618.14	3301291.645	5293666.978	5157929.594	11337468.38	6902389.678	4351689.694	6040985.71	9249714.158	5518879.604	39224323.84	13518124.57	8882021.672	10187692.59	3620848.171	104261014.3	6744508.893	7226603.219	7764986.076	59858064.93	8413465.638	19840735.99	57565351.32	5041749.433	7563464.601	89947852.48	25002034.47	11268692.03	14213291.28	7305399.075	4957064.558	9519240.258	6543612.024	8295158.719	6244030.845	8641862.378	7943638.023	8251867.328	2485121	2339723	36132028	6368900.5	8939729	11582701.72
N-acetylputrescine	1772869.016	11255694.21	26654184.28	19855909.68	2464550.55	187321844.5	9783455.778	4981540.166	732257595.3	925064.9808	13937499.9	5250465.914	627334338.8	51982650.73	26470245.14	314373322.1	2636601.901	9359289.796	6887741.937	6046470.739	7576885.447	6755368.582	5004566.275	6012637.755	11397882.8	15024647.3	9966128.229	19143224.47	22868768.97	86930818.14	4257654.211	70655008.08	21689165.07	329928517.2	61190258.64	1665244.015	9091388.462	3029433.564	490816389.4	10093005	300024973.1	10737524.52	6153005.002	4120045.75	21220632	404276064	1216705.875	6796258	10658995.33
N-acetylpyrraline	42912.38101	59774.99582	158838.3001	81977.62936	35783.10878	153324.0535	74723.09858	46373.09581	90714.94421	195137.0886	36954.11125	33212.81469	141434.9794	98075.42417	61488.35946	61378.30752	188129.3331	79719.4059	68431.30279	131474.6473	84747.7046	42738.24636	22875.3959	98110.3956	104526.0835	183381.7711	85235.75431	844012.3486	45120.09289	365057.8475	24407.07678	8358.193389	116801.9011	13073.94499	165628.4871	37637.44556	210519.0191	78584.95043	137095.2072	15986.25386	625618.3249	58552.57241	41993.81954	158513.4063	38543.2179	113482.7266	269380.4375	296564.4688	218338.1523
N-acetylsphingosine	629937.0516	605044.1917	534750.8302	520473.7024	599504.1044	739658.0349	610384.511	1120991.79	690981.9031	639535.9038	600594.8854	709646.4159	627198.8453	1927557.106	580752.9054	658604.7953	714211.7476	672531.0111	594534.4219	613766.7604	620636.7136	597726.5956	603634.5588	595656.5701	597750.6935	671761.1598	537993.4844	539927.3778	596093.7389	700011.7743	610342.7734	582526.3854	596461.5383	599339.099	891773.7219	530148.9546	863874.9283	687193.5034	1042456.178	541378.8424	649527.7398	591673.3488	611333.5866	226432.2969	805245.5462	392609.25	878749.625	85687.3828	101169.1779
N-acetyltaurine	1427860.603	353444.1907	8465805.975	2310879.691	14719253.92	3863394.203	222646.8988	565244.2444	1628757.3	271399.4662	7723977.754	636945.5118	13358312.51	20584884.92	328353.0925	2160339.342	774190.7545	251443.5348	1769110.416	3883111.791	222014.8854	3486486.52	24473633.48	416332.6233	437616.0048	1971565.485	1748329.176	2370077.407	1052368.506	654867.9123	1349751.457	22914168.55	21272036.53	2720836.816	2857487.478	21160558.44	549749.3983	147811.6777	11848999.06	667586.9195	3771712.128	222827.8386	189559.9382	11829183	47712.5156	932414	23929	1248513	304471.4412
N-acetylthreonine	1581042.582	1331899.085	1066383.51	1244122.548	627508.0942	638050.6656	672065.2694	702868.5566	655461.9121	366168.5145	452909.5054	527387.1895	1648758.243	2051191.165	181363.2266	1360526.085	1004713.876	145902.9799	1308452.617	275239.1081	583793.7773	535023.4138	532404.5561	456651.2781	475329.378	767765.6116	1347925.356	1857832.356	554656.3266	370685.2386	370836.6152	616008.04	771533.3009	6373936.664	725033.4575	197539.2153	674309.3778	763459.549	918806.6615	336563.618	1043713.026	520635.1356	637489.1932	442533.8125	358233.875	2221344.864	643397.75	2286891	1040420.889
N-acetyltryptophan	473147.6701	370981.26	500701.8283	316833.2727	460895.7616	344546.2823	419474.9243	369640.2126	463581.7948	332505.7381	423129.8199	501020.844	815098.3376	447957.2474	475802.1956	1267469.125	461653.9162	688937.4853	416209.2803	317245.4987	284950.0849	457519.1842	505523.166	456953.3581	433684.9063	1683549.583	367094.6514	573762.9814	367701.8314	463542.4102	316193.9285	408305.4373	370540.8083	875524.8947	354678.6402	336645.0649	503005.8304	330557.5107	1346935.535	400766.5587	852842.6178	342231.1212	400308.3839	317107.125	844315.0625	442758.1563	482068.7188	259036.6563	444024.3487
N-acetyltyrosine	693912.6717	614265.2788	4101639.275	365117.3246	600599.3414	863510.9526	467799.8914	199361.868	1072336.248	614311.1774	309008.5095	171389.7067	7346264.469	811100.676	315617.9076	2433087.541	586166.4532	395826.4479	381131.4935	83760.39948	224997.7885	134586.4341	1909483.738	767001.007	1037494.77	1622158.515	301099.1446	1044603.131	664864.7816	291928.3086	720079.3144	2089551.341	311066.5434	1570648.443	470789.2226	418575.8659	371907.3559	290012.4123	3552141.259	247610.9914	2398077.275	507987.8154	243019.651	613274.0625	253502.8438	1694240.375	591334.0625	557015.8125	513243.9864
N-acetylvaline	413083.9681	378550.2349	1492591.188	256214.6165	467121.1208	321156.1311	305438.3001	208569.676	815854.4485	792530.6405	208428.7774	317281.4201	10362947.16	234208.974	148668.2564	3552362.947	709624.5566	419350.5599	253732.7643	310727.9384	452332.7112	328063.1695	496533.2754	432923.5071	678173.6164	580576.7334	652870.4379	1674622.82	244937.6372	734658.6698	334116.2543	389106.5943	336079.4978	1403768.212	346058.6823	518914.9304	411634.2406	360247.8486	733583.2571	290210.9094	1233284.323	366822.5499	216448.9624	503828.9688	2493127.25	1328450.875	223706.9375	271447.25	656511.4533
N-alpha-acetylornithine	7207584.083	8131272.466	12869277.56	5596109.432	6973112.405	22861056.7	11922788.57	3306780.333	10225003.01	15695203.7	5665636.451	12421523.11	33797347.18	5159730.922	2445145.309	5873887.474	10353009.44	6524381.534	6363341.715	4671222.323	6092111.357	4815685.168	7943371.586	4381545.079	6964215.149	10936641.55	3615644.904	4034994.994	5712556.095	3175660.808	4958228.51	4143208.746	3870380.369	13229815.64	5019296.894	6497965.936	10131658.78	11904862.39	5414309.919	9308570.262	11200836.02	6209407.902	4443702.748	7932341.5	5160598.5	12802493	6040569	10932946	17951495.58
naringenin	621207.5091	471011.7951	36692.62711	406592.5118	213459.6091	1432443.578	2163710.221	707107.8488	679960.6086	761281.8008	108747.4599	703300.6133	123282.3417	631824.1159	626114.0211	1032409.9	270723.1602	345261.4529	691246.7225	573157.71	10829328.47	745165.9594	815485.2348	535939.6719	12240407.79	21952.41946	203443.0723	999663.2285	211360.0512	13567697.92	945879.1708	216738.3064	91640.26336	442752.8912	792475.7272	681699.791	1772141.688	357384.189	975417.8321	421056.6315	1272217.021	915000.2571	1276278.702	23157080	45745.9648	1377735.375	123995.8502	9423344.32	4870850.887
N-behenoyl-sphingadienine (d18:2/22:0)*	389512.0749	171284.6875	146800.2516	699736.0551	65915.08876	414128.44	227411.926	135363.8134	314223.3133	247900.9272	91109.7979	132731.9688	441289.9809	348984.2691	92579.88684	542986.7457	211365.661	314044.6791	102956.4981	99388.70002	124204.3366	100782.1561	99756.42643	79783.24774	113060.0624	922042.1756	414973.0343	440382.3653	91148.12061	670649.5025	100239.7113	122352.8907	87536.56313	507809.7793	1391342.043	217019.5752	477329.3025	227950.3831	510443.5498	192062.1444	846511.2227	369497.8265	220491.5274	270481.7608	674825.6875	148927.3125	176558.1597	658426.0625	220078.2189
N-carbamoylaspartate	1206092.958	842105.7028	267555.3593	223333.1876	278255.1802	614596.539	5507574.855	147725.8134	1678839.2	2290076.788	1231812.887	2748449.604	393680.9051	2864928.416	428557.6281	109756.4668	6799008.501	3393309.033	461628.5217	224331.8375	663239.4262	6440214.413	1458821.788	2313641.736	5416258.455	90952.00096	23056.94495	1018664.948	1170835.172	275917.1755	228666.2036	330638.3117	719777.6548	130191.2474	1559071.6	947056.8663	1038751.515	4402306.829	1019972.391	514717.466	1395347.447	2013073.485	6254748.975	1200283.875	1238895.5	1563193.5	467735.8125	416314.1875	1478181.033
N-delta-acetylornithine	1641659.589	1666483.716	2687903.223	1404062.551	2295366.214	1879278.819	2573266.554	1329263.15	3478560.848	2188140.438	1737843.766	1416047.941	3746958.378	1548844.419	2877951.878	6802663.324	1992308.029	2115506.648	2366041.241	1425031.959	2907329.566	1323073.658	1936483.262	1546606.37	1835364.491	1895260.455	2576546.374	1616084.281	1499951.532	1646183.839	1349906.376	1430653.669	1456803.877	2684948.748	2215279.24	1463194.773	2187643.42	1681374.592	1634860.861	1495327.208	2284870.624	2576993.146	1403680.261	3953353.75	2107333.25	5977125	2873844.75	1460016.5	3799470.984
nervonate (24:1n9)*	16314660.11	14484778.09	11883005.81	9977776.144	14843472.57	12321415.81	9298298.39	10170428.77	16911563.89	9426286.301	11456225.79	10960746.49	11122935.38	13659345.94	9682289.995	14724262.6	18890446.18	32489007.19	10247738.96	17582621.24	11429834.65	12410478.79	9796873.218	12194271.87	13470279.88	11179045.75	18107668.17	27658219.85	11841966.38	34186428.74	14206036.84	9088347.544	11597565.91	15583919.8	11283487.91	11272466.66	29628959.3	12828796.95	11021593.9	9006841.831	16590613.82	25776098.36	12738135.96	11511326	4617339	16794554	6966536.5	7216251	9012212.665
nervonoylcarnitine (C24:1)*	236387.8061	211530.231	158527.7195	469464.8575	118077.5207	185174.8808	236527.5718	181223.3482	291325.1645	140792.4762	121674.5486	332602.4692	189529.6718	198709.8063	218052.5837	225836.7894	169888.0435	827808.8771	160862.9583	730368.6401	136017.6905	301746.2424	205165.5579	161812.8039	194630.3214	205664.5958	176933.48	743771.9666	157586.6045	250733.2249	219384.4644	198284.0535	275825.8961	570273.2879	173522.9898	163728.8957	243152.0857	147307.4287	361476.6021	151321.9938	167179.4979	113541.2466	243337.0888	255019.9617	180410.9252	267513.1563	60839.3398	118699.8125	384847.3727
N-formylanthranilic acid	323410.2585	180312.3934	148375.3766	174406.751	220109.2812	328533.0555	245849.573	368465.2261	621530.1161	173856.6433	131461.1703	487634.0512	316235.7781	615450.7217	187055.3792	180794.539	292174.0198	276099.7214	115208.632	394955.6647	144716.3274	95668.27096	194481.832	121734.9087	175803.178	119043.3565	492577.3259	396524.5614	404972.3678	324336.0806	225300.6814	148924.2019	201062.6065	2429099.745	241056.3276	777515.7588	338377.9301	221208.2141	445037.8978	136574.9912	1085309.304	118920.8966	301920.7982	172686.3906	1207680.875	430805.5313	154667.2344	242817.7813	351809.8456
N-formylmethionine	1301053.558	935552.0174	2807959.059	1894323.391	1113279.719	1700355.289	1690745.615	189226.4834	2139957.875	1633731.632	230976.792	802035.8213	2625960.53	1049632.509	27268.95271	2440063.855	744401.5363	448535.1185	503854.5275	795942.8575	1459755.755	155052.3602	1356270.417	940112.9859	2295093.337	2330885.747	1080027.294	2893565.701	97691.95846	687428.8232	812519.6709	5611581.571	3500868.61	2125858.516	4148771.268	311385.9053	1068309.094	282754.4781	2304128.982	169212.9983	785308.9349	1429159.622	314563.701	2405236	552127.375	1832232.375	388429.6563	1233237.25	884808.6354
N-formylphenylalanine	1175152.643	1460880.782	645187.2136	786335.809	754812.0885	327434.8126	1438413.64	650224.89	559715.2965	972343.7628	684948.5392	722760.77	518044.42	512616.5084	358644.2637	473028.9675	567400.3286	597286.1018	754728.8383	670732.5307	692202.7515	823776.5359	524691.9467	805258.5744	1848767.295	689906.0873	1180436.948	1073242.978	2204727.365	593206.8431	1412318.872	837044.533	648273.7139	561443.7783	1097925.616	1702355.207	1694386.084	588208.7105	812631.4183	546722.025	381045.8459	1560086.897	886454.5542	601824.375	574005.5625	1110936	801770.5625	958867.125	1189847.515
N-glycolylneuraminate	87729.05988	97215.00166	109025.6164	55919.61782	28659.34595	26588.29204	130481.7161	71315.51756	135363.9252	146435.3962	88959.18251	129579.053	174027.0568	134082.5862	241985.8411	149076.9931	163443.4607	132871.956	156258.4473	100602.6165	142911.1876	110390.258	71867.52718	83886.78825	48892.50873	146749.0848	175964.0664	128265.522	60739.50828	89529.33064	1512821.651	372846.4644	95365.94706	182169.3566	191376.5797	130862.0756	168533.5961	134335.8625	25360.15509	61540.72769	95636.15754	22334.9867	26665.73318	99901.3281	223495.237	360896.4375	33305.5664	131976.497	112868.6024
nicotianamine	14392637.65	3772438.634	23169082.3	22165084.93	1076676.665	35202908.22	2787579.93	6985388.097	22221772.69	2739848.521	3619660.753	3280989.418	14050884.11	3686637.491	1818568.517	36961119.84	2588123.67	3438516.774	3913614.81	2568436.896	36405735.55	1937112.841	14140569.26	7626306.049	7664597.575	10110860.08	54144272.97	5375050.602	5697791.375	13619089.51	3174866.231	1328544.359	3489815.382	107274907.1	372040.1149	2013951.385	7707568.976	4526272.931	15179659.31	3260720.825	38229813.51	9085380.262	2645351.975	5484167.5	172940.8281	33893104	7972613	8083322	7869769.206
nicotinamide	2623279.323	1210064.579	791158.1913	990094.1012	1289116.494	814493.2343	1158198.553	857665.919	1138570.817	774451.3872	849931.8162	1346243.284	9335580.732	898660.0594	1011291.501	921325.2559	1453919.559	1842487.613	1369168.548	1497410.961	2163778.542	808050.2065	1214049.703	1451794.263	1257277.951	556579.9673	1252653.077	1168750.178	1339383.532	1338247.571	1065541.347	698164.5185	1558360.044	2318106.382	905247.3974	989102.4507	1280187.78	2199715.65	721718.7278	1946588.544	1227005.984	1008597.452	1530055.172	632336.3125	2268901	657619.75	825944.25	3483877.75	826575.5699
nicotinamide riboside	5763101.308	5415756.09	3542407.499	829554.1098	6186943.585	6176102.303	4490514.011	2181309.944	5142257.376	7116395.656	996937.4758	2929146.242	119914.1543	487984.4519	1766990.517	12880961.53	13370062.36	4441878.423	10630743.86	60097.68916	7820495.438	1048460.808	4790497.427	3467250.46	8549673.731	2297042.11	1280818.958	3635722.49	230108.316	6018102.537	1127356.754	189230.6869	2849179.679	6485561.267	5953116.142	840775.4438	5284508.288	1084098.05	1713321.519	2650804.933	1636092.546	5607054.518	1138642.83	4713174	3983648.5	337806.5938	2895673.5	219520.1094	2360465.436
nicotinate	288098296	352692852.8	279287839.4	243358525.4	330742487.6	300542554.2	314907061.5	56572647.56	184200001.9	381893534.2	86241076.8	96811609.58	184809838.4	146865461.7	32690737.17	181232342.6	398213019	240731178.8	142467776.9	111064938.3	270258541.7	70727886.62	98770227.2	317193429.4	286102673.1	274681366.5	349718579.4	306108067.3	123156786.2	342435021.9	98652744.22	318064611.1	297311861.3	299420405.5	281805750	124944163.2	461379471	231248771.2	110352039.9	80718757.19	552641060.8	225505929.9	118970917.8	246013184	60557964	312351488	140503840	376058784	283890299.6
nicotinate ribonucleoside	1395761.279	8202677.553	26579455.88	22835104.59	3344586.826	72522632.44	3940884.012	1010799.21	48511983.5	18408103	7433123.842	2289718.759	84383804.62	4976179.893	5062892.679	7330087.568	35668961.35	482603.3231	845786.4146	438112.7388	94435503.33	2413421.009	12418792.56	14070443.4	33960888.22	30787568.21	35508853.05	19789840.15	3789443.275	39885950.04	8951067.31	39912686.41	64593550.1	114604673.5	15155668.92	1612736.866	52348522.05	11344862.59	51513535.85	2429187.885	96962564.94	20313189.03	3648435.242	2010992.375	2190223.25	69955888	1689790.25	15177566	8112640.577
N-methyl-GABA	6336916.258	9280071.062	5029175.814	6865411.764	6197867.604	1457368.379	4660283.607	4585965.798	3614482.32	3561768.073	2014767.423	20638701.39	1174937.827	8637182.214	6946526.226	6256765.981	2371604.602	34529902.33	5534645.92	10121935.33	5066142.953	2813661.331	6048493.005	4448713.689	3446341.725	528835.1446	10069835.55	8079640.286	3745884.908	3233889.011	4664550.909	2225743.875	4264488.958	2106173.282	1987665.814	957955.3928	3417732.901	8028621.06	173139365.2	1403397.972	4029216.74	14985747.69	2318482.004	6404258.5	4748831.5	5449333.864	7593180	7706231.5	3913310.157
N-methylglutamate	2726010.768	2555380.449	2218052.289	480.7176916	6772289.346	669167.4062	1600074.841	949580.7201	581377.6611	2782707.213	1606918.078	1382156.901	472767.0032	1116730.997	3174950.72	202166.6805	2948348.194	3144143.601	1805186.188	4390373.394	1793573.27	2548161.914	2531041.269	3603145.07	906487.9071	847608.705	4579208.832	1362376.531	628077.8592	2635745.809	359839.7838	584631.0857	2470842.874	2796295.784	1712281.76	1539245.929	5982700.03	17198937.62	939216.7053	785183.6216	4611650.194	1998220.2	1310722.141	4576292	599045.125	1667614.125	830565.1875	3226894.25	3855936.114
N-methylhydantoin	21584.57749	215648.4166	787678.2563	512910.7851	560354.0083	516914.5246	247708.5838	209559.063	272757.9381	65364.78339	258314.8417	412037.3236	648219.6269	86486.47006	577175.4016	1003839.108	552709.748	906463.7641	246519.8087	51120.78249	1331758.905	615088.4543	483537.2395	189388.1616	447058.2705	902906.2494	121666.146	734101.9989	448355.464	129782.3866	242896.6245	248102.876	596641.3223	531735.8254	188590.4149	111835.494	299089.2328	356425.3033	28379.26572	30851.96568	1962884.959	260062.3696	240971.1273	231764.2824	83317.7819	2345058.5	121018.4141	401364.6563	408128.1091
N-methylleucine	1354817.384	1615575.199	524897.5659	3281514.099	4284542.294	2818189.931	3990526.019	881875.9924	3282332.876	1692264.069	1652766.322	3055885.317	2492225.982	2912229.726	4321988.395	1829557.333	161111.8863	616162.2513	1797429.561	422498.5361	16346396.37	2974083.165	2690691.13	2209455.271	2497160.662	1053273.644	13647318.28	4585333.954	4174869.338	2072126.95	748248.4687	2325171.98	1391531.698	1054429.435	350576.1724	3458748.94	740117.5829	1164557.296	2957091.853	1379770.022	526134.2725	3658728.391	711769.4189	993055.6875	9495052	1107400.75	6578881.5	2124040.75	3186021.593
N-methylphenylalanine	254929.4804	2811075.437	1126947.525	913777.2889	7287648.463	528558.9956	1147180.445	2212743.766	849784.6084	2320038.546	6850322.64	8079666.407	154832.4206	610519.6109	727289.4429	1028446.741	399918.6466	486555.6279	1861400.617	1805386.51	325991.4439	2851705.291	754592.3033	1806759.298	2447968.879	209136.0071	1898418.665	1041171.626	716295.1152	1278330.186	77840.23427	13482.29302	1324802.986	1227462.537	331507.0715	9667351.405	3619615.087	15286960.21	1013522.99	1622885.92	1225892.883	5867255.171	99973.24281	629133.875	5239710.5	601326.4375	314885.1563	2577929.75	11672659.68
N-methylproline	146093666.7	81835531.67	72560719.3	77587536.99	102095297.6	37168381.37	47778369.06	70647777.76	57654783.8	184162580.5	362177992.6	391537205.2	75278560.85	116461415.2	121333120	42787890.67	368679202.2	27269414.74	457705274.4	450638307.2	27012866.06	310924758.1	209603718.8	224784992.8	60232972.67	254479971.1	260359571.4	339798301.7	223239422.8	67480641.8	64945965.3	112381281.6	225028877.4	109962253.1	33098250.93	156754263.8	50388333.61	48086928.4	327353983.8	173556957.5	108333903.9	89295496.97	736003964.4	862824320	33049390	96807280	31083026	77228976	39281688.28
N-methyltaurine	172104.8767	195921.2513	225282.9271	113458.9722	205940.7385	171167.7339	345219.2282	273390.9081	231386.6676	316804.467	771012.2248	657206.1174	184436.7338	352396.5964	2272088.561	297658.3343	739103.3696	194633.9227	217409.7745	266397.4084	127250.9887	194268.5957	224030.3393	184753.4216	243790.2403	170761.562	320376.9693	88549.07557	2238290.448	200408.8607	616816.4343	171166.3373	282919.2731	202867.0023	193377.8533	3102944.914	246705.4873	172880.0651	197273.4912	189822.5757	316314.6435	314175.2899	515303.9735	536642.1875	159264.9063	117450.0625	146236.0938	808385.3843	178869.1467
N-monomethylarginine	517391.4768	647520.7347	563421.274	8623460.908	1180595.548	3719122.866	940751.7584	866631.4552	1415809.588	590731.6946	917171.098	1264775.284	3976815.087	1729707.905	927795.6753	389760.9794	2030268.282	571466.7138	1041550.218	1122561.209	2811417.043	1274495.226	1369246.414	1673396.037	1788377.712	8237725.876	1312832.08	718653.6548	793978.8078	3140517.653	1159707.325	2643189.687	543324.5579	3877330.3	2343751.047	746945.3851	2260227.106	2137528.372	2074725.774	727365.5492	1718443.953	1230952.857	801817.1079	1121163.5	1785431	2807802.25	949869.9375	898387.9375	2635474.998
nonadecanoate (19:0)	6527738.907	10183791.18	6427489.363	5927316.044	4486864.718	6298898.482	5352161.644	7576460.332	5550362.973	20339031.99	4348640.531	10362384.77	4510979.243	12009849.19	4359648.906	4420990.084	4591045.923	6953105.384	4366720.104	34009331.44	5461650.5	20620371.96	6378996.883	4509397.292	4824882.299	4456402.159	7088738.04	5226810.521	9070684.665	8884268.665	7984271.335	7023474.855	10432166.7	4972166.5	13242659.43	5185809.897	20620136.57	14147800.28	10424251.43	8387880.812	4327628.763	8843210.574	6770556.223	5907658	4105116.5	5517921.5	6028917.5	4487620	5025097.257
norvaline	7225848.057	4688136.596	11309341.57	4082732.066	6284996.076	14273989.83	4646950.478	4168053.37	47859867.11	5706676.535	4282059.208	13889264.07	114040700.1	6532288.928	4386838.548	4023820.988	5241840.069	5689833.029	3619990.916	4683103.573	4837694.634	4305776.774	4472580.336	5866434.677	7198062.735	23006581.72	5112607.315	116139358.2	4961735.264	4260094.604	5214225.923	15841981.52	6316648.856	39147289.4	5972398.943	4601904.006	4782265.334	6274089.064	6642236.954	3575458.684	12737888.86	4506532.283	4850385.862	7317488	72670688	29122800	1981018.25	5141691.5	2187616.79
N-palmitoylglycine	192796.4053	135560.7323	210339.7046	220012.348	159950.718	248143.1061	178202.8314	150576.3415	244480.1586	290965.0919	137379.6743	357169.4206	189723.1858	744814.1567	186813.4754	173279.5314	226564.2408	329447.4176	178978.954	926391.7464	171589.9429	663533.0657	239177.0305	157234.8183	168570.8939	177175.3835	477437.4232	150709.7364	290511.8002	213578.4166	802585.3763	378816.4889	453947.8237	271831.3702	795560.6113	195532.7428	259910.3892	183209.6411	835183.6919	150460.9449	122048.9603	344052.7663	127707.031	110220.5469	180640.4537	214885.1563	118484.2734	125110.1641	153229.596
N-palmitoyl-sphinganine (d18:0/16:0)	798314.1738	719450.7788	738245.4953	1338150.234	615108.7814	808627.9862	726467.1748	1265004.047	1003423.445	942959.8802	674333.4695	931778.5667	2801722.695	1722290.528	632049.7897	975057.4018	940595.5555	968639.812	622506.2206	765757.6635	818220.4003	684685.5709	651514.1087	585000.1551	613349.6443	1004658.338	825349.3363	940256.376	588207.9904	991817.5928	760153.6919	1012476.837	871017.6144	1046244.802	1387803.548	1093523.764	865921.6684	1286177.602	996361.9462	807415.5716	2076046.687	835434.9258	726108.5628	760772.0625	586744.4375	483060.4688	780988.6875	544367.8125	1290333.105
N-palmitoyl-sphingosine (d18:1/16:0)	9276870.03	1547568.613	4582218.253	26586602.11	1040668.772	7524598.915	9049114.863	7829394.945	15527854.29	28805738.87	2095729.879	7012391.006	49351001.48	40486020.02	1322690.258	9380065.786	5435976.194	9266096.412	1073326.523	1380322.872	4672437.959	3302515.668	438440.1187	205349.4075	5493991.297	24375737.15	10702812.82	11334849.74	1319020.821	29058356.39	1088066.452	3426800.095	4613367.178	26821301.32	40835074.97	6814796.418	1698176.184	3712831.416	16476419.32	9008549.963	44127242.24	7193393.968	3265759.918	17256444	14603705	8839377	4288503.5	14991598	5508890.282
N-propionylalanine	199366.1214	171243.0664	866958.6382	359267.7849	165893.3166	380845.4055	267784.8557	118421.0936	535341.0639	523116.651	221751.9643	168693.2037	630001.0213	245444.4491	315935.6889	1163849.688	480479.1247	138501.968	262845.5386	324108.1344	356069.431	74833.08847	2413677.037	1042667.404	1081783.94	248093.6452	386484.8008	2722293.275	281515.7895	203298.2237	110495.1726	561694.3411	434133.0686	504991.344	795801.8842	501414.8844	800545.8439	350878.6891	1318311.008	109937.7481	1220903.992	216352.0371	131663.5501	408249.2188	1106479.25	1242531.5	188753.3597	389615	124875.067
N-propionylmethionine	55538.59005	58144.95934	1163340.022	203894.3744	137319.8951	308349.8008	185509.4611	81996.46698	414878.2438	84413.00321	99165.66784	97476.84185	4416546.092	397102.3295	73883.17732	1897817.005	31057.63719	85190.25875	75231.48556	111402.314	380432.412	116207.8313	118434.8767	355867.8547	363734.4277	160661.4956	533363.7638	926461.5959	116514.6285	214839.2468	36047.47708	1405096.489	650467.658	843121.4954	646186.9504	131555.6442	39787.29493	401655.2388	1206693.894	125571.6952	1332627.626	777581.5078	81360.64219	680466.1875	649931.8125	506528.625	168478.1563	72663.2891	181177.0973
N-stearoyl-sphinganine (d18:0/18:0)*	2451046.65	940770.0469	2996247.179	3511082.824	2074730.563	1781430.891	1982872.114	7149907.558	1577405.227	2349137.623	473934.9962	8121221.336	3453958.385	5299383.941	656891.0372	55636.5886	7514383.749	2641891.68	2096419.092	1467030.511	1403980.876	1606606.879	1288906.055	1205736.152	535626.5211	1774812.778	80478.41415	73363.25553	725499.1971	1125757.557	1275321.864	1174202.701	525257.2351	604746.4846	1684712.2	10607667.3	7137708.95	25998597.29	1562270.382	1416438.853	3268580.88	1480647.567	2835138.581	3261383.25	8681093	1445464.25	2113719.25	9067559	2115008.417
N-stearoyl-sphingosine (d18:1/18:0)*	6539315.291	1251856.018	1077610.846	12577469.55	716330.2288	2223148.199	2195905.353	4761337.278	2645682.259	7332375.637	1019589.404	4306909.918	8235677.716	27390319.64	540478.2742	146912.7541	4469959.981	7370603.491	538748.0087	941778.8539	972147.5412	1202928.275	1080794.824	578803.9253	5854865.089	6265876.606	3595838.033	13977465.25	583547.231	7159288.49	888763.6353	629443.5242	67769.50603	11225829.69	7315805.073	6209012.686	3564468.949	7242871.436	11716030.32	1773200.251	4651559.332	206758.1238	1149482.677	6631820	9927076	3388389.75	796513.375	15209691	1766314.814
O-acetylhomoserine	333254.8273	93141.26331	1826299.802	362659.2017	1432011.205	188074.4293	383723.3069	2897.71494	1097350.157	566151.4129	533615.8218	269347.5509	7831249.171	9809444.67	943456.4468	3890257.806	197432.6887	324380.6201	320022.1315	733502.5464	621090.012	430498.6971	466628.8851	345028.3506	1054410.923	706306.0168	4433370.434	1132515.51	2392066.168	332674.44	937848.486	607157.7265	1321412.814	4865428.289	398407.5767	494373.6421	178900.2158	1609778.446	773258.4574	717790.4972	1282695.595	3247655.733	745809.1754	290644.1875	1029696.688	271668.125	1498278.75	217713.1719	772813.4536
OAHSA (18:1/OH-18:0)	3690730.976	3586580.285	3737621.114	2803198.29	2285538.265	9614170.158	12045128.76	2770588.568	2051579.37	9329993.688	5235093.245	11575007.43	49902212.51	4365597.858	4637161.456	4933056.7	1815021.62	5775426.362	1853070.726	3806011.082	1642443.891	19916717.82	2442961.9	3688288.503	2879317.372	8891632.659	28453251.24	3117974.568	55181838.06	20220260.28	25185017.49	3074800.791	17248614.95	66450949.02	16194941.89	2787764.439	1692658.429	18043733.32	8524849.041	13486976.55	5687918.32	9907067.265	2768793.375	165359.3906	56778976	3114322.555	2016025.25	46646600	17692227.2
oleate/vaccenate (18:1)	4276083220	6991659829	3805981032	5712543419	4252865833	8324608369	6719606844	8594068402	484722679.8	17405720263	829491523.9	3020700563	1694739222	7392332827	331802293.6	569884057.9	1179100555	253463001.3	538519810.1	6255918891	6045333188	4313388202	1227065325	453908846.6	6074938008	3001092609	18135520849	1871746992	9016356939	13635368082	7291806457	3144539267	8683611079	7274171302	11513256488	8381566070	11742645229	5631047619	8438025367	2802180609	218715687.4	5297703561	5496906391	6857895424	2064102272	3871245312	4876525056	7761786880	10789284750
oleoyl ethanolamide	2119277.822	1536819.009	2518676.92	9412644.729	1828449.417	7110387.744	3782399.697	2054062.431	1345449.32	3020123.99	732915.4196	1937732.046	127104779.3	70579925.88	969253.7673	11241967.1	1633888.573	3394601.994	714215.9296	786165.3224	1928266.802	706733.5704	2569057.212	3030794.434	1326392.264	4606359.261	7997674.186	2725083.719	1676670.819	2090274.163	10057796.34	12660508.62	40999292.2	1974059.984	10322660.71	16643.54273	1368935.639	2591367.013	14863507.25	739338.1782	1795527.597	2624868.413	1770914.834	3173850.25	3975803.25	12157063	962676.375	3161164	4334560.81
oleoyl-linolenoyl-glycerol (18:1/18:3) [2]*	2396882.159	6949792.72	693900.0428	2400764.51	12855276.65	2007409.688	59346878.18	43854915.38	2810219.252	13758140.43	268291.6471	6606856.475	4546641.293	7571518.022	866122.1403	1410347.626	3527740.396	2016459.518	1061513.206	4518540.241	15067790.2	888398.7944	2060595.432	6041474.378	9604522.871	20817051.84	42987852.75	628379.9862	14221556.33	17528115.61	985608.0693	60393.70816	1506969.578	7868092.659	2161183.801	12138028.21	16817260.63	1416653.388	94324.75726	4902580.814	4236286.48	5274484.747	5601180.781	2031194.715	6126748.268	13319447	2051227.75	3964733.5	20096651.74
oleoyl-linoleoyl-glycerol (18:1/18:2) [1]	6485214.398	7445473.442	16813680.82	11975489.68	7830661.398	9646790.802	9588154.143	8497506.482	5521982.03	43578020.11	4579530.079	5550129.363	9939471.425	16645189.68	5979966.12	7384166.029	9824398.577	4569928.23	5115441.598	9032060.225	10343789.33	4707307.674	9178155.171	10531094.53	16966521.92	223163096.3	64204938.97	4802957.422	5059852.47	27981865.12	7749892.057	5334004.148	7505985.029	27192244.62	8815342.045	8228214.082	6996337.416	7241041.65	6166254.706	9891880.774	6130071.448	5171257.253	9414745.138	1944685.375	47727612	19313214	1950330.75	4498549	20308091.8
oleoyl-linoleoyl-glycerol (18:1/18:2) [2]	16576239.41	18454540.57	60985571.45	31752670.58	22669274.03	31932883.74	19755265.69	19407192.1	21487881.8	127668281.6	4798672.758	15993201.54	32916800.35	59292132.32	8414513.355	26243645.21	45271214.91	5283930.204	13837176.04	24682077.34	36773763.99	5036020.286	38895549.43	30749716.77	52542217.12	543151455.3	189924788.1	6855312.327	6026204.884	109586775	14338107.24	11428024.44	20826874.04	100306101.3	24189984.61	15247310.58	18431689.87	17770400.45	12073616.5	50952839.2	17704756.08	5599883.344	20687182.11	10128216	153509392	75826128	10822128	13949743	45779280.87
oleoyl-oleoyl-glycerol (18:1/18:1) [1]*	421819.4034	134474.3117	4264662.217	3737884.489	5311547.419	1123427.766	1783932.456	270912.9241	1825935.697	16725362.14	2097729.554	2956104.025	1084113.377	2323136.053	207083.3615	254062.051	2033182.484	2160719.79	61647.13197	234311.3446	2085655.574	2080887.925	2204044.854	1463287.487	4787283.691	66714640.01	23425570.86	2137493.188	2602922.527	8187265.419	627464.7028	90463.2708	855126.0525	5179062.773	472765.3909	1277802.491	192044.3769	241701.8717	49118.86318	2067021.213	1543045.507	27094.50513	1295125.754	553486.5625	10891276	6356658.5	634146.5679	190411.6563	6864245.97
oleoyl-oleoyl-glycerol (18:1/18:1) [2]*	2075300.889	2165422.671	29604320.84	16884450.38	30907485.45	4695003.072	866331.5557	5156313.336	9640768.515	67297087.09	7673110.14	13266369.75	5320186.537	14640938.79	2363891.399	3564836.739	9339083.353	11726060.84	122011.5927	3401601.547	16380616.31	10213886.63	17783560.66	1416616.928	22812174.38	211105594.3	91390829.52	12683767.18	14052458.57	52217905.86	6433453.348	5166722.288	3471435.095	24258365.82	1641640.099	417843.6697	4519552.08	3396827.433	12522626.57	21680619.77	6852363.965	2795340.074	583029.7192	7085068.5	73690184	29372032	3700185.5	1396803.625	21126724.86
ornithine	26755175.15	19800519.58	26802127.74	31194836.04	22036567	41241442.72	23904895.68	15327102.33	25577935.6	28395249.26	15470890.72	24398588.47	60091655.32	19428171.03	14771798.56	17491343.44	23911910.72	24038239.95	17943546.38	15320590.3	17353142.2	13471955.46	17908437.85	24995324.4	22681075.83	261902747.1	13174044.53	22163529.94	22469560.17	12457266.95	13799421.12	20205512.11	26627792.13	20954730.85	17855926.95	19742521.59	26953701.9	27622762.46	15877655.49	16809325.53	57598124.92	30207396.37	14927293.1	28059774	52982400	56184712	7376801.5	35378412	35142609.02
orotate	18063825.04	17471964.45	20807795.4	14042518.2	19118574.33	20567462.78	24266701.77	13662405.69	16878305.85	34069693.58	16262637.36	30525289.69	16412862.71	16249092.02	13374363.84	15938877.01	28331460.62	49268004.29	13895769.73	15457428.1	14270319.52	21465474.66	15008576.36	13672186.63	14992033.03	15448236.42	14592682.77	13816399.38	17275007.94	20085210.25	14906221.98	13442432.2	19145457.61	20135787.76	18324264.95	17831137.64	23985208.26	29138997.88	15746808.7	16491715.46	21666120.59	13247405.51	26133123.08	9621012	15116724	16681164	33486042	16838390	81568033.14
O-sulfo-L-tyrosine	125796.1813	85455.7136	212528.8224	134807.9297	121007.8603	140408.2853	208050.3844	75890.65189	129552.4416	83500.05178	92276.81132	110288.2945	132742.1136	101302.9576	97375.99465	2464030.523	84283.55928	87394.14615	111235.0962	102395.5753	91977.61992	440011.6044	2805491.787	116366.1292	128218.1628	991859.4898	139212.9704	136114.2462	106116.7837	80738.28673	105783.2886	5092879.486	1651006.491	4434969.037	7060015.984	117674.9878	206675.3139	73273.21716	117945.5718	154096.4504	489869.4935	423162.885	75242.71887	1025084.875	145917.8425	646570.4375	106444.024	163108.5156	355580.5187
oxalate (ethanedioate)	6508795.664	1728757.224	4975562.521	3379839.49	2292543.143	2161596.295	3140763.093	3635205.434	3396770.215	2389746.757	7059056.593	3424648.829	1384446.433	2574127.053	26493238.25	3548152.598	3037414.519	1701073.384	2908093.47	1451465.666	3692606.708	1132287.509	7314523.864	7584130.845	12374871.74	1706157.781	15187133.97	19585200.94	4830166.213	10200102.28	1723385.733	2600741.886	2635699.362	16568956.02	1762052.364	7036902.428	4164472.399	2056915.825	9491172.948	3396619.912	3410564.286	953217.9088	4015048.455	2822841.25	2842417.5	2995606.5	1849535.25	17386114	2848597.506
PAHSA (16:0/OH-18:0)	584467.7241	464530.9027	377907.8622	498149.7236	774780.3064	219904.2808	275441.3712	14564.39387	96788.90187	1094889.381	305534.03	471072.2855	3427805.979	1111944.557	325072.3547	1399320.165	2540057.635	488549.8865	548807.8348	833652.9992	318143.3849	2004655.049	481995.7611	296962.6747	18939.48762	1784812.348	265266.5005	455770.4255	2274139.727	1052333.485	595082.9895	266484.9024	443763.3551	3395084.629	938027.3373	303763.99	719755.4612	2633173.502	1812807.872	458835.3375	841864.692	480242.8864	511377.0373	355731.4985	5774642	300444.1431	324771.6246	1295000	553054.2015
palmitate (16:0)	3570656497	5471173901	5073136522	4167526524	2576469080	5018554703	3651440355	5459528870	2912766294	7600097311	2324725022	5665514981	3214113686	6395429173	2214476597	2286336318	2404014586	3861247677	2213165942	9796423056	3355701339	8250245907	3657912574	2167060209	2967620130	3602282072	5333255519	2667817905	4136509826	4742308073	6076077965	4507810417	6446792894	3205144159	7676041855	3290733870	6405157434	7257729500	5526659029	4284453622	2254695133	5390653894	3953439772	5910628352	2609858304	3880565248	4273866240	3946921728	4911752309
palmitoleate (16:1n7)	51452957.14	345303864.5	80591424.32	400998344.2	48079817.98	512307974.8	72512085.65	167023319.2	88116211.62	589804486.1	59427138.29	100984701.1	124048665.9	415508220.4	76219746.04	55583185.14	39759366.87	30919267.68	5842567.563	328244365.3	50337033.68	51513628.99	10723640.83	572645.6521	72281452.67	93093903.3	145570271.9	339999245.2	14729854.63	192799308.4	236210137.5	465620405.5	511807771.2	396870429.3	395258651.6	194625061	399187880.7	180546720.6	1140608633	89905668.68	82293143.69	230033166.6	54533252.86	150647776	66229760	151065936	171081664	210677616	387301937.2
palmitoleoylcarnitine (C16:1)*	774654.9135	535339.2325	402219.7435	241927.7403	675372.4735	1591094.446	714397.8778	221158.3185	544118.9354	589519.193	1755130.498	935603.8032	493427.6239	7093.68563	6170599.529	227389.8096	1511257.839	471867.7094	3392876.972	861178.3148	398318.3337	851676.0945	632210.9833	937999.0675	1221981.004	76884.77698	616226.2645	2497028.804	426565.2715	153122.7322	591093.6944	613748.6277	630221.3394	1118194.066	219999.0181	972031.0013	796178.483	691244.5516	1206520.653	246625.5581	77969.48168	1040376.362	158017.4396	69690.2266	368241.8583	1088706.375	524696.1448	129605.9766	553368.1468
palmitoyl dihydrosphingomyelin (d18:0/16:0)*	400192.5872	100491.5276	842833.5255	2165294.559	412769.9846	1549231.09	559243.7422	299568.7031	2421759.633	2819446.92	546847.8661	444319.4286	446804.2438	1486199.344	296608.3206	1908443.995	413713.6259	1156226.735	642451.1047	949459.7741	941896.8995	424340.497	424130.4113	333073.0911	383022.294	4828637.6	1409097.824	1505766.956	390418.8311	2854318.14	293437.9412	325402.7031	897889.931	1735021.464	3956025.141	252509.4621	355589.5332	446888.6918	1757876.897	255820.884	4261915.695	1197518.219	436329.517	2006384.875	741243.3125	820645.3125	542129.5625	608412.5625	95495.84332
palmitoyl ethanolamide	1307883.924	360609.4742	1097900.525	4076866.273	315630.016	2381466.262	1283054.638	394535.5239	1036872.999	950222.2006	39177.99457	212838.0217	37009967.95	17868069.51	92282.93528	4149835.922	424155.2919	972663.4456	72104.92037	150875.3769	509054.5833	55860.03583	412028.8333	415345.5919	268402.689	1673622.805	6790345.4	1021378.578	44152.81244	1741257.606	3708044.893	5026353.068	12955676.08	4707061.928	5368266.268	628768.6391	212742.6537	212392.5443	4406475.719	27002.89188	1375889.956	444451.7168	447402.6847	1827717.875	2532545	6017061.5	753303.6875	2257520	1758398.339
palmitoyl sphingomyelin (d18:1/16:0)	918330.3342	439456.4597	3471775.866	1731127.65	582602.3807	2785240.699	542634.8999	583555.4732	6829380.604	6859152.343	462851.3289	53228.90869	209372.5153	4039103.318	358892.0968	2697378.738	90784.46955	2153949.276	954282.2345	956427.6313	2141215.688	1046601.986	618936.6576	638679.5169	414543.7067	27053073.59	2726873.075	3947689.644	379468.7702	12045508.78	571300.9346	362740.7201	521660.4185	5626342.616	8866558.624	343211.4696	520273.0143	230704.8798	3458369.475	448292.2687	3045786.198	3957714.765	471842.7203	4148079.25	1355565.5	1973688.5	1402037.375	733248.875	890786.8287
palmitoylcarnitine (C16)	345745.3018	401933.0144	544613.4173	5700920.053	238296.4784	1046733.702	312058.1409	214392.7547	174868.9557	374184.491	493777.8274	482369.5278	14809099.88	811810.7979	756990.0331	1493537.17	449603.9986	962931.5082	922873.3261	2401460.548	508303.4848	480749.7886	426534.4098	465958.9091	510632.5466	6776073.695	3739706.753	1218689.609	194436.4629	1060509.32	496311.5199	11547241.15	13243834.74	4144878.076	6890650.904	449204.7346	563255.4011	350171.3515	790512.6663	545298.0134	574717.5605	570896.1392	246519.0644	598502.6875	379248.4063	1810696.75	247567.9606	866099	618763.2573
palmitoyl-linolenoyl-glycerol (16:0/18:3) [2]*	286838.8573	1200665.752	1585730.144	678469.7468	1681806.934	543902.8761	5306241.739	24371814.38	761499.1244	441156.1337	445674.106	777800.8059	538480.8987	1021466.961	423772.6281	382618.8192	541884.6656	421720.8186	413449.3418	491931.5166	959205.2197	227165.69	294720.495	1659882.862	1038586.002	650464.5023	4522125.769	437032.5883	2143221.001	1159064.94	731155.5506	358305.5026	490587.1262	427695.4384	603897.2455	4085071.6	2925326.344	881979.687	857330.5436	465909.2751	659915.3176	295939.9383	1363020.121	140508.8438	245315.7344	3749923.75	318938.9063	680856.125	6247898.327
palmitoyl-linoleoyl-glycerol (16:0/18:2) [1]*	875886.0681	1737134.071	7058840.558	4349093.588	1249759.609	1975592.542	1673044.061	3801665.911	671404.9791	7484966.016	123025.0706	863560.7394	3883401.764	3635776.715	678667.2165	1665212.603	1541545.994	44210.783	45003.86894	2741797.669	2742016.012	261008.28	1542616.894	2111411.589	7171179.249	15212513.36	10368674.92	176104.3308	105658.5889	7449083.869	2888439.132	969490.599	1418514.449	7358586.264	1792399.46	1785139.771	1544061.185	2402960.515	3520436.022	1589414.912	312803.1213	273448.7271	2467898.409	486666.1563	4402971	6360550.5	638900.5	1137713.375	3510950.63
palmitoyl-linoleoyl-glycerol (16:0/18:2) [2]*	3281059.994	5614438.076	25522739.36	10709429.25	4587759.61	7675271.998	2420096.398	7855433.834	7742137.238	16851069.22	366008.3409	6536609.309	14100054.02	10425318.82	482827.096	8791559.145	7004506.763	163828.7554	1060250.317	7911056.688	11318806.97	891537.0121	7431317.45	5483213.332	21193112.39	29123582.83	24140799.78	1016415.448	3029001.569	24944108.65	5671537.417	4288607.167	4829746.415	23671771.46	5206790.2	3434315.749	4789943.219	8263318.1	10867750.81	9797223.349	2550164.734	807975.3464	6180813.458	2307949.75	14351362	22301092	3380715.5	2583436.25	10779028.77
palmitoyl-oleoyl-glycerol (16:0/18:1) [2]*	149209.8214	332906.4669	4739030.898	2583281.893	1354546.505	692333.553	296610.9397	1290887.159	325669.4124	2144470.496	295197.1384	459190.0289	2029988.094	978847.6322	291542.5864	179972.9951	687252.6343	224154.713	418686.9193	29597.48107	2273570.557	276406.8417	780523.6315	216439.3212	3496635.711	6500545.696	4311986.837	282723.0062	223054.7027	4492309.715	123154.7272	883184.6673	408922.0545	3213597.052	32162.9872	234405.0203	201258.8242	366821.6337	4017468.88	861888.8196	138936.7047	345682.3694	291195.7368	377474.375	2606589	4874702	341013.2813	276664.7313	1229410.589
pantetheine	236565.7042	750856.6913	266970.9312	234346.5478	323212.3353	930670.7814	193891.435	90723.80398	598408.8237	580597.3728	117748.9327	233930.5562	233299.8077	126827.5314	162202.6284	343926.1492	1352271.711	186025.2803	148744.1264	147394.5012	720961.7606	40329.4189	464071.837	334642.9732	343103.7708	100570.4653	209887.7491	28191.88853	47473.34722	690998.5092	198982.9526	643221.2767	301972.1992	579985.0172	3833.462241	96774.53913	816730.4658	7664.480359	220733.8658	162403.9601	258194.6777	397080.3636	94796.10378	73146.6953	104064.4124	441381.2188	313119.3281	271865.0313	113997.2657
paraxanthine	847089.7424	1119157.689	695238.5632	443491.9366	220376.1469	717603.514	784294.0046	575123.0404	502933.4838	905391.3558	701509.4489	153341.2097	1582627.017	340771.6534	66775.00016	3510262.544	387413.944	484387.0611	817805.7102	305746.188	321442.7723	308021.3862	1514878.452	1584368.165	856442.9491	1206329.195	491654.9355	788060.6713	247384.5781	147760.365	366258.4829	234924.1344	1544462.983	296874.2588	372996.0316	286175.4133	349901.1231	928565.0097	346605.0645	1722234.628	311680.8432	1365642.672	993996.209	241942.8152	1374132.5	277437.5	162547.8906	715410.8125	345154.2705
p-cresol	370134.1666	282880.6594	492341.7318	471078.0474	968976.947	339121.0273	304327.4032	802933.8582	1242975.708	559480.0796	592898.9254	3481228.4	1001022.623	1627400.415	4282993.536	601599.5062	813357.9588	2369852.254	510968.5384	610452.0579	301624.7062	1420985.533	1133886.713	657911.7458	1020075.197	332074.183	1138213.21	2059531.631	1654602.217	746055.2758	867383.1025	1901650.111	1315481.622	424064.6551	414364.6047	1211423.675	326981.5162	699693.0128	605569.103	362933.1452	2526814.363	552397.5509	1145431.795	589105	1832851.625	282589	967853.6875	365399.8438	490332.9325
p-cresol sulfate	2428722.708	45853.80432	801456.2423	1450166.675	19036665.29	14791021.58	1804776.326	1413818.076	5672504.667	1426513.792	2359432.229	3614738.747	8723670.987	3850845.971	1939884.515	6360339.781	2271315.211	3483863.676	6971.404944	5680641.981	3872182.304	1766030.935	38292167.91	1965988.551	747102.1764	7607784.688	543712.0912	11607522.66	5899957.827	2137475.351	195002.2505	12593162.82	22460720.64	2811957.481	50991289.02	17051539.16	1169881.555	151279.3186	15365196.7	3369539.072	1272975.756	119500.8146	5001672.299	62744348	3601203.5	8487214	1083863.5	951207.875	5038272.552
phenethylamine	522639.4288	327476.2222	2510573.048	1009460.247	696768.6798	1377356.825	383373.7499	649468.4976	428336.4307	1240672.625	624109.7841	908442.9955	33637115.51	663317.5022	660526.2767	13925915.69	135029.0507	381872.5113	469214.5563	1631711.494	1086055.117	25631.86631	861073.03	527058.028	555473.111	211351.3621	183629.6439	35178419.93	240410.2432	549309.7565	585289.866	20366086.72	1567991.79	6539587.319	282834.7748	261685.282	799635.2776	6756699.926	1000845.411	231988.9789	1948567.08	164315.2082	47380.09052	1088351.125	2032941.75	3658743.25	238384.8438	771049.9815	23345.49219
phenol sulfate	543014.3944	110701.4585	79212.97903	631587.636	453424.6538	140151.5241	86502.57511	1146559.726	775963.2184	190333.2115	422690.3832	176980.8766	317915.231	2543905.042	251077.1455	3778830.049	357089.2396	17838.17727	1492687.187	1410311.696	713395.8315	1377384.541	545960.0145	1488680.451	1082649.6	645053.3525	1340532.949	1292502.068	437026.2753	464481.0345	158025.9672	248227.4573	2595048.598	1281305.057	756207.3607	533191.9106	115029.9388	122858.3129	3589489.877	274725.1011	993636.685	142629.0444	131628.1441	3977126.75	132130.5796	4363798	85650.65775	67407.3672	169080.8766
phenylacetate	13531913.38	5942458.649	8816834.69	12586730.4	5589939.293	6416295.34	10837887.74	5468115.142	12403490.81	6326359.181	11520982.84	12365910.63	7869907.165	16628046.98	12538477.22	14800639.9	9897768.321	13994969.04	8157965.589	17806643.12	3413642.159	4492232.488	9588596.04	9223458.017	11427904.66	2333623.324	2832000.909	32693946.45	9662602.568	3794547.77	7448771.221	8730919.725	10116602.21	5957829.748	12356111.05	19348562.63	9416109.895	5471720.311	28457519.77	2511112.115	20960473.21	8339037.714	4750974.922	9333266	26639670	8834902	21544638	1180911.125	5808337.529
phenylacetylglutamine	5751.882469	11664.9634	2496569.628	235016.5765	2004030.609	223424.2356	307689.3465	409444.7819	9728.781637	166749.7026	1063775.174	334108.1382	488623.9846	234868.6341	431085.6142	1369770.472	298837.9013	591803.0513	2554695.999	669461.5382	1064085.116	214889.2177	12041964.52	694940.1557	399052.7569	564272.4054	537307.3514	1162444.543	855729.5207	187950.4186	679766.439	178276.5778	689158.2128	744327.8483	1004571.586	939219.0535	574934.4031	659794.498	785472.004	892189.0592	2618641.155	538131.1296	2697768.046	64673.1016	115048.4955	85141	42284.97963	65897.65239	216750.1818
phenylalanine	1049616732	702728074.2	643989157	1013058660	680408670.2	653669691.4	664972952.4	446766191.5	803134979.5	739376431.3	519170220.8	795354492.1	957388265	731614110	218790889.8	394866770.1	783105511	405958604.8	482172797.7	705498081.8	846441886.9	410743098.3	851622256.2	736070765.2	1261749792	2099559063	449429244.2	1589813720	921004913.6	528189737.6	830972490.5	1436175289	1271794293	470725875.7	1071785569	713561264.6	691791807.1	702333457.2	750013605.9	247574444.2	443372961.2	653781544.9	700616464.8	1312782208	767761472	1121755776	345632320	782053056	716561899.9
phenylalanylalanine	265654.9091	267055.9497	271290.2056	409612.2592	334201.6834	165918.118	293540.3729	145387.2523	513376.6095	244816.1605	263852.1505	255028.1894	289580.2712	756292.3948	1891127.033	28118.4277	211415.6129	78730.15312	1355432.256	511714.8197	595139.8664	186273.4212	114442.85	1226231.236	341300.7213	452834.7929	211419.5047	213472.6345	48314.60036	238403.373	723834.9551	2764992.787	409559.9364	793309.7026	97658.47055	194367.0249	209587.3415	162463.5152	277049.6066	55864.65227	500081.4264	946272.1976	231405.5213	1222059.125	155978.125	312240.6875	173829.0908	334349.625	52002.88474
phenylalanylglycine	209889.9559	228819.9454	489439.2395	555491.3424	428977.8523	336088.3856	798555.3394	156164.4741	1124397.291	522938.5246	315998.4592	609105.6301	979421.2587	1577587.965	366748.9116	32156.32761	220344.1762	62267.4154	1628138.451	533378.5993	1013851.58	136665.2726	53564.03109	1543929.864	364142.2686	480548.1049	586864.9339	896170.713	227147.4167	309359.0424	425911.4782	4140424.73	482969.5696	1380772.271	88495.59476	121498.7809	223218.2991	278852.1886	445587.9681	137317.57	1179284.038	1036984.09	303707.8866	1198458.375	180565.9688	932079.6875	93643.3906	489952.5625	193340.371
phenyllactate (PLA)	555231.115	563005.7871	2677401.677	208483.0196	911193.1088	3620250.24	773627.297	724981.4473	824356.4624	1098011.81	402906.821	1075232.135	6909107.533	735167.2105	245657.808	14055278.04	4757811.875	1146993.954	188041.7309	272276.3701	1482004.518	669149.8992	884714.1944	1275741.721	1037947.024	1586160.329	734322.1686	598878.1469	407537.4704	2116070.637	574416.9993	1263461.563	404867.5887	4457291.445	1854900.933	398842.7878	1758610.992	9964081.999	5077714.837	209902.2962	1055705.681	936373.8695	510555.25	5452013.5	660665.0625	1979019.5	2520780.25	1111625.125	2667478.803
phenylpyruvate	470623.3761	157087.8541	186656.3002	311335.8145	113968.7679	140042.778	419471.2837	88467.20541	94366.3404	101097.5946	231574.4524	93599.55998	198239.4441	179348.6691	72344.97878	256380.8328	195727.6072	78491.06239	187441.6371	304290.3041	184375.1536	415523.1745	295057.1251	264700.5314	203743.7491	724829.5164	78546.33966	725935.9989	85196.47708	58255.83164	489023.2139	317551.229	554322.5415	114724.8074	395522.1695	60604.64743	157735.2541	1733929.312	105036.3348	87181.48845	283975.4366	140208.0263	67373.77152	546435.375	121245.0302	277337.2188	111702.5018	128752.3234	99855.75732
pheophorbide A	12357709.2	2841335.861	3469.508892	7484578.58	9127756.938	2819636.934	7475069.747	4502065.76	621917.6729	3451572.288	1248952.797	3605110.209	1187910.214	1207994.123	1976168.727	2647227.86	3917883.92	3768.008564	2410717.118	1944763.925	14330887.94	1020173.601	31128726.82	6030243.822	2624185.142	3524167.165	34820163.17	52906260.7	11841899.37	2110365.309	594372.9863	3415421.779	665327.1975	10734623.83	2240103.576	80825383.39	7803324.682	580933.3083	576270.0002	491921.6651	1482995.721	160896.3179	1504454.131	1594925	1262114.25	5930431.5	696855.75	11435732	6741797.61
phosphate	5122960.436	3113112.238	20762916.87	1435548.439	7087824.199	9843419.133	22543075.92	11748900.91	29003922.95	14530509.03	2677708.207	12920806.06	2292982.364	18322482.31	1498155.938	3896944.053	5156818.769	36143950.21	3269958.13	1522447.058	5060338.68	145833428.5	4581531.283	1559049.291	15903262.28	67070822	96298269.09	3574656.194	70773578.93	68658849.42	29443891.17	1550572.034	2017931.728	76883857.87	14146239.44	10730098.09	71919058.99	108088136.1	63468321.99	30668703.54	13863441.88	2770208.691	79060803.56	3689772.5	71320392	2542910.25	6772798.5	70869184	18146504.82
phytanate	2130538.972	3771503.274	1776009.787	2620307.216	2022909.152	6501952.944	1715640.282	2121389.224	2278592.067	4948149.504	1899381.493	4400998.521	2487636.741	4411513.135	1887562.66	1875698.774	1821329.369	1897993.523	2054600.867	11839750.32	1760885.931	6246977.588	2858161.956	2024298.278	1904095.857	2339195.097	6131987.418	7039370.227	3346565.333	3264304.882	2825991.996	2473856.381	9972199.654	1828826.028	5003894.173	1892400.053	6115651.186	5006268.106	3107227.318	2668654.573	1748760.971	2474413.764	1919228.954	3208065.5	919381.125	1763753.75	2303406.25	3045376	1240300.082
phytosphingosine	357953.121	336253.7175	5369423.509	3790989.147	8256.553943	7964568.635	429269.7624	317759.5426	4937111.536	1994797.374	890889.6353	266455.6555	8511259.729	4998534.473	822295.882	4140004.447	417240.0324	338821.7083	1044928.57	223611.9772	2660216.989	587064.193	201938.1585	2553706.06	1159359.631	2615378.299	1410365.264	6043669.849	846603.0198	4665838.053	621489.2179	15006877.69	1198722.599	4989917.781	3579702.883	813540.6349	395911.9047	1850543.643	3331494.313	532456.3276	1696785.49	165512.6723	906670.1669	1113585.875	1855097	2714801.25	336756.25	1176355.375	1707841.878
picolinate	1415920.517	822263.1218	486340.6675	2450500.67	895847.8012	1156265.699	1176286.41	934256.308	808085.8204	1077429.564	1132880.098	1601402.019	727151.3577	885968.5201	1234110.337	995776.7843	2031133.548	757504.6067	2364477.987	758406.3768	1144535.299	930896.6451	5557898.175	9185161.394	1847224.79	971067.7435	1940490.186	1454238.608	664115.4853	960145.9139	696842.3075	1215215.993	734396.4501	443186.5657	620159.5457	935445.9783	823984.5748	1047454.715	584073.2753	759680.5138	1207756.76	1615315.223	592113.0675	978010.125	655418.1875	1738219.375	1145764.25	814509.147	631621.073
pipecolate	494587727.7	128314456.6	204097363.9	62939075.15	746647856	2466213.465	262490340.8	155079631.4	165735009.3	96388016.65	776403122.5	656678748.8	92640911.46	765135315.8	1474720112	564587109.9	267592447.6	657899409.5	272467571.8	721889258	43208184.03	292273468.2	317137478.3	33705433.22	90339762.46	108162081.1	145784366.1	250260884.7	163023982.8	150808731.4	1069620330	73660244.32	205510721.1	411600381.6	194707931.8	286250360.3	465448200	453116612.7	253232925.2	151579214.5	173865875.7	455004823.2	418889471.6	109818560	190314064	93082528	399150240	83224000	439820872.4
piperidine	3079914.099	346055.6232	38803108.82	1351727.503	1393938.857	1107716.671	2446793.563	702058.45	2772793.899	240927.3688	909522.0891	6040446.781	701492.6219	643878.0086	221752.8875	1748096.592	10528719.65	47215010.21	1269902.394	41634.32196	4680460.876	784990.6142	856886.96	526621.3521	651844.463	138486.4361	107600.3263	1712806.864	514113.8018	2135531.097	10203472.33	964596.8955	651770.6593	143593.3602	2419627.493	2136348.912	33083492.72	77133487.43	877485.4179	51537.03711	2173880.06	1343307.87	3738636.401	851716.4375	1690352.75	166615.9063	4258949	1994669.5	3075738.758
piperine	40832275.82	52961844.43	103561410.7	1837847812	13189950.39	48182141.92	35535382.27	19104041.13	56343218.97	13699314.84	24248171.99	45699240.86	179356973.2	102811175	49090392.5	86461108.16	65289992.28	14351039.1	41534628.27	7343753.506	13194785.07	64265454.09	32299551.57	15987432.85	71311557.5	53434013.61	12747835.44	51247358.19	15590970.14	91863684.96	15978120.73	97237392.98	96407098.41	68096499.97	12573100.91	7568979.951	50814139.54	25831750.72	385333818.4	65327077.29	36790688.24	71250813.35	21640162.35	11813688	397061.4063	16551714	281933.8438	24160606	73969773.79
pregnanolone/allopregnanolone sulfate	368850.8282	457585.9925	428611.3886	503471.2568	282876.5424	300477.4505	386396.5008	297462.4372	995276.3213	461599.7312	447429.0369	331534.7588	387062.4975	6236580.192	425173.8408	257821.7679	408345.7569	350074.44	349482.6196	265803.5084	289862.5389	351297.1734	239078.1116	281833.0448	272708.9018	265078.5085	372216.7231	314206.9567	327571.772	392127.212	417369.1766	466208.6804	529193.8781	882072.9891	334453.8867	424291.5831	472893.4165	332063.2337	257511.0867	308802.5785	412574.4151	304560.6256	401309.1226	184557.7405	407902.2512	3512281.25	346841.0129	117601.1563	405199.0521
pregnenolone sulfate	453468.5713	1712169.014	4113396.343	3260782.201	1235746.891	713591.676	1429087.273	594542.161	11199085.07	299484.1442	818159.3857	3600028.468	589896.323	4311535.573	1325275.447	614941.1856	704318.1747	729127.893	2240955.53	707178.9504	391561.6108	2133005.318	530717.7195	2088407.781	1792390.243	365638.1286	2418288.999	814673.683	1327118.471	1987768.822	335283.7132	6331608.154	2991525.23	5875537.318	4952009.325	814268.0232	3963757.756	1446662.707	1600823.845	1789473.754	332443.9642	366161.5169	1606053.507	1444754.344	554292.3059	3168730.25	987445.4627	122946.8594	771613.9859
pristanate	607208.8717	949631.6912	681633.7754	785942.5331	783891.8811	2275993.221	693830.7623	550946.149	621474.3754	1967043.717	613111.963	986233.4067	752514.3116	1273828.622	630075.2213	628627.9047	620321.9327	528135.3222	618616.8322	2083415.685	735643.3187	2213597.707	575075.9768	593723.4951	571890.0819	728360.6994	1322602.326	3641172.839	678140.0496	880757.9572	1007748.687	661078.2275	1503721.486	716873.1161	1389163.427	774404.0923	1090366.849	1196152.988	758437.4155	597674.8615	543720.9543	779823.2701	627202.0558	622977.125	756290.0452	944770.5012	836031.0625	1574265.25	589810.8726
proline	654111672.5	538146307.6	325638682.5	478844177.1	498299634.4	364796112.2	401599460.8	282792196.2	357225786.7	444002245.6	337931032.6	420453389.7	325902152.6	438632499.6	234338282.8	327147617.9	510132236.4	468427648.3	283946183.4	408875347.8	448405242.8	304666007.1	526312235	395365970.6	779652918.7	557822631.6	263930157.5	1042234280	560585488.1	334019725.1	362704701	1046145133	766702077.4	310725018.4	673650152.1	430471415.5	532815964.2	846389238.8	376929986.6	262447919.5	424283599.5	568425057.9	382346380.1	662214848	362967232	551504704	300485184	395759424	462919632.4
protoporphyrin IX	1695083.164	1171354.483	2338957.576	1002274.932	880794.9623	948373.1555	784805.5498	948404.3788	1165406.111	706883.8396	805475.6002	902680.6255	701784.6473	700339.7561	807443.8946	1353660.385	2411201.88	1422269.687	854836.8416	726519.4354	1318225.425	665602.9241	691936.7422	1609511.637	896658.9159	690456.0825	2411047.226	2334719.914	737146.2694	4788831.256	856542.0127	846301.8189	671872.1823	39317457.95	1483576.049	733850.4249	7706602.145	1275295.3	1512256.69	820210.4418	3633556.186	1992531.812	2039695.513	202739.2031	185231.9531	257265.3594	1139155.593	8724690	648668.6118
pseudouridine	2863372.829	2907218.756	1292578.049	2020319.764	3578946.936	772926.3591	1533642.026	1072150.263	2184845.676	1660155.02	3270506.49	4758090.074	1385897.311	3057342.049	246759.2832	622448.5838	3165492.854	2595079.286	512723.8768	498535.7191	1201165.902	2907628.183	2381744.693	1653859.412	3791989.081	2176288.471	2685640.675	1596645.954	2855345.575	1530020.989	477757.7337	1944990.483	1313506.689	1687090.364	2428610.81	3533796.514	8647782.818	3867476.106	1253943.013	578996.1323	7519039.987	2384330.642	2780528.521	1920304.75	1068665.125	1931115.5	2562047.75	1516923.875	6107755.458
pterin	2242557.927	1097491.326	716663.8282	1099486.749	1882748.818	1077964.336	909620.3387	1009978.2	1593298.302	1037431.754	1196411.932	3890372.662	1498550.66	1191163.979	455970.2405	543772.7867	997670.9591	1332644.091	1482304.748	878048.9482	609950.5399	1505884.602	947737.1494	815591.3248	1418233.657	1073161.342	1289783.352	954595.6159	2242454.563	1002447.374	1772971.025	612603.5566	1565262.955	1014112.771	1133241.587	1164447.757	1119462.636	1435901.075	514488.208	1995938.618	1292136.12	928948.877	1183890.087	1019500.875	2773376.5	740175.5625	1210119.125	1043188.125	661877.316
putrescine	1728552.367	2112510.823	3353987.417	1923822.396	2703193.434	5992619.687	4837713.379	604955.0144	35436573.68	2937085.384	653919.7375	1097868.38	85567564.77	3760811.421	1360200.164	30241046.05	2346197.402	4709933.307	1570849.507	590306.7149	6386193.193	1242254.931	892657.7666	2849966.801	6663599.466	7332239.085	2020624.821	11197424.1	1956977.846	13824812.21	5362488.105	2079354.512	2131172.979	69336677.87	189417.1915	1121225.639	1216399.264	3752870.852	29456919.9	1228767.012	48683464.77	2195463.912	83220.30974	2195498.565	1032767.688	18103718	1380303.625	2589060.387	1657253.889
pyridoxal	5172169.515	5683330.721	5648549.797	6966185.62	4220569.805	7342064.357	3620939.058	2213546.897	4169136.275	3504882.789	4583037.567	4825799.486	4766172.439	3601263.848	4090737.513	6768060.025	5353283.843	5977349.122	1921132.885	3821623.644	7298565.159	1913175.737	4503588.378	8317905.123	7297244.595	2293796.456	8913470.141	3284990.256	2176885.973	5676067.165	5225034.036	8969676.682	10524211.74	3909185.127	7343313.736	4477640.719	8348260.744	2945896.559	3107633.191	239079.9409	9121836.263	4135948.789	3710712.736	1561981.125	4080025.75	6066724.5	3864893	6214524	2622561.784
pyridoxamine	28577174.48	36797824.24	35707502.03	25138794.82	50902392.29	30469281.12	21236426.8	22632870.02	47203906.45	20751314.03	20451368.85	34051687.85	22485367.39	27605493.1	13890228.79	14780671.81	49640770.74	28421590.55	55871429.22	30190525.97	54894021.66	9701346.349	38833663.86	32028732.14	33831898.26	16781307.32	14156615.3	29156986.76	10814967.02	15404496.2	29436935.28	22742328.54	38967893.71	20322721.78	24213372.52	22159292.25	46392772.01	15484552.15	37884252.85	7288593.508	21593746.81	50104309.47	23194089.22	40503808	24645622	24877892	29412794	34314712	27954932.62
pyridoxate	122247611.6	29338132.48	22760075.9	17506353.86	39057121.39	39250313.8	31236008.88	16506122.46	41887189.68	25907773.02	3463012.914	29714858.55	71787267.7	16182195.75	37197494.9	142942093.2	60357083.92	16442097.94	30649189.19	28858607.01	162404083.4	13152688.81	48551011.06	32221060.38	46966277.3	13103227.74	25044864.27	25706912.12	11910660.29	21674107.68	47138241.53	24106809.12	55701432.55	19816820.03	21017312.01	21866682.57	21576909.01	26419304.3	29558637.95	23964628.05	76021195.54	9092558.403	25067402.81	31442820	15559656	31633192	49367020	85758080	30441401.54
pyridoxine (Vitamin B6)	3562162.217	1873449.188	1333381.871	1152981.281	2306429.475	7978542.872	935592.3514	1186649.553	1909180.717	2545314.606	1666057.121	2873111.276	955248.4823	1813743.17	2316437.452	94489342.45	4744301.242	3525774.869	1326329.821	2493417.909	64725452.21	1094703.257	3638805.881	8780162.327	3083633.959	17474309.16	3784096.072	8359509.691	1153169.664	1194631.441	2007039.533	2864717.343	2375879.777	1227048.651	1364259.912	1044862.231	1487422.661	1784207.367	3880925.705	2800713.671	1649578.753	1130459.955	927874.7471	1581839	2730980.522	3112619.5	1437294.79	1643861.125	8555046.424
pyroglutamine*	1493468.912	1400619.97	1379166.585	1551310.974	1392463.497	2435232.621	1441813.093	1372930.081	1514884.349	1415222.285	1513308.543	1337763.372	2554425.967	1524075.318	1442711.884	3553353.467	1559574.755	1407558.495	1447994.561	1401831.762	1491108.155	1417396.448	1901741.515	1481072.802	1607661.795	1540694.102	1464820.797	1527350.322	1535261.773	1527826.922	1485167.813	1508733.289	1411335.982	9047389.445	1498920.34	1457992.973	1397665.506	1565630.948	1472379.039	1393417.073	1526006.093	1698492.131	1347921.111	1410711.5	830921.75	809232.8125	848886.1875	877869.0625	1352610.517
pyrraline	496610.3006	576207.4368	2949412.421	1348715.831	478172.8036	3964636.744	85078.17343	3134243.537	3630795.165	5312403.306	1326427.41	306830.7325	4988967.384	2231180.209	362784.38	14610406.63	4990327.497	927345.6721	434333.54	967141.2231	1505015.824	1038782.316	2685267.19	1100319.513	4967528.886	14024691.27	1350946.222	22775112.24	512179.3604	12957849.49	765000.3367	5247517.756	3027968.386	3398976.672	15774142.2	905409.5448	5944631.141	1350880.587	2667418.149	372550.372	12425533.47	2931991.059	355612.5343	11272645	706801.25	3960861.75	4832121.5	4617295	247911.5922
pyruvate	448589.4924	291922.6889	171654.2358	322748.7651	377238.7692	222883.1248	927012.6467	210467.559	743495.5539	387328.1449	433635.2992	339096.0268	407409.2954	523486.1172	552601.6711	614969.6974	2647378.972	558052.0944	671209.5047	311720.4559	132931.9	1099269.954	1418882.891	708812.5357	791027.4301	352341.5015	252765.2572	1116639.921	202153.038	753815.6046	370593.285	211950.0117	421784.0956	501363.1623	721744.3645	233856.7213	241342.7363	952007.1145	548900.6501	311782.9847	1704833.912	69497.07696	636310.4416	220853.8125	269867.8125	824630.0625	161009.8438	325580.875	539682.8833
quinate	34850457.71	6413983.77	23091497.02	125591184.1	31845282.54	35670538.31	7418200.985	37286692.71	42227280.69	2304901.374	7775297.215	4624127.953	342840989	50085839.91	70523163.39	9374523.58	14315710.35	7319745.542	23171517.58	9059058.614	40183608.1	9432989.372	362113009.5	41147159.39	40522703.52	46612632.04	6256644.082	183284342.6	27497622.7	168714426.1	16840728.75	40594737.84	43966718.94	81456666.13	422674488.8	11944352.43	15171802.8	18828882.85	22418257.58	44911788.54	42674261.92	8102092.78	5315302.458	2978290.5	895753.125	11511626	8843068	16507263	34315264
quinolinate	187954.8978	193811.7108	52098.32767	50348.42137	233143.5319	284142.9675	265387.7572	150890.3298	233853.9937	90139.76891	176174.1869	185211.9508	156983.1099	99776.02828	133481.1529	271669.6345	280634.0974	183454.7703	207762.9641	139851.3382	426340.0634	114691.4423	423932.5836	356047.6317	241609.0173	74001.14034	56070.03528	398750.961	132016.4089	269535.9598	286164.9285	168545.8966	285408.9619	311079.9309	122854.5026	285723.282	171736.5835	164775.5188	79236.36725	221003.3268	208088.1632	176075.4124	173389.1611	237659.1773	125836.0576	302763.9375	163857.2913	248582.1213	182906.1247
ribitol	95369.47691	30562.67799	49063.37874	38438.55209	142635.948	33279.7752	41208.93698	13045.82363	10010.59627	73367.65058	27836.62014	47204.85708	93402.35871	71191.01545	9764.124377	95413.27579	77962.39665	136522.6286	38841.17388	44762.20103	27932.62388	33621.08631	92746.92714	40749.1623	75539.97118	241495.1607	20509.38036	201315.6496	39821.43908	21653.459	17172.56938	48541.85851	24048.77797	114038.0643	69295.51597	29330.22508	67030.8225	25209.69631	22270.93867	28345.53206	88135.43405	66963.46373	55839.72897	51293.71023	60189.76188	94410.33856	237765.5156	71455.9609	119090.8435
riboflavin (Vitamin B2)	2695782.124	2512963.685	2181077.34	2333284.946	2505893.785	3418559.156	2255761.837	2313015.717	2272974.825	2202249.452	2139622.112	2271237.994	2131235.86	2333471.103	2071661.958	2343550.737	2323264.816	2328548.192	2462830.672	2063151.091	14935788.64	2033184.482	2214637.894	2413245.046	2457696.757	2123893.286	2086307.861	2410830.225	2075881.651	2202606.221	2803482.336	2380823.861	2359674.558	2218333.136	2265746.162	2066859.839	2401390.738	2162631.714	2189792.84	2038117.331	2248470.485	2309030.727	2147384.145	3510978.75	2124535	2491052	1910988.875	12660816	1992162.182
ribonate	538137.8165	678096.9033	1846968.356	486595.3821	963136.9498	1309828.755	246816.9506	1097094.108	668940.1173	432204.0069	950733.2453	570013.1876	1187348.474	958883.5069	542051.7487	53667184.7	3722.122581	799758.0538	532177.7323	677631.1043	295969.3189	824444.9327	345516.1315	606110.3953	425387.0757	6576614.243	125878.9833	545747.8186	448687.3616	24231.59036	1910961.48	3025198.537	389603.0896	57481008.01	1237135.078	409600.1223	405365.0004	85764.37035	1174314.5	630311.7947	265442.8233	528479.7976	1176458.939	1696831	1459056.702	5254686.5	96028.3047	2084966.5	614079.4647
ribose	14289465.49	10358696.43	13389879.39	11122954.27	6940748.843	13248698.1	6871633.4	1832071.19	7044085.275	15302153.09	2814030.608	6212834.214	13643348.59	7190382.766	1034628.962	11442064.99	13767167.76	8920154.715	7198589.039	2998359.038	10412492.24	3067233.477	11109733.68	13329073.12	12437072.71	9476640.718	10221930.97	15099254.31	6059094.047	12405437.12	1713148.685	18088263.04	14512177.39	8062178.502	9340788.145	3605585.667	28410787.26	9310470.164	4333325.638	650663.2061	8912579.517	11506051.48	6278631.842	11264629	4947157	19883350	7132251	10956453	7095542.83
ribulose/xylulose	224863.6791	215114.8912	1218602.946	138611.1501	671926.0582	1010294.167	526887.4991	91814.736	273970.7199	460901.8158	289226.1733	67636.90353	513506.9554	283862.8177	249892.7429	69733.35278	468614.5631	94586.04276	61459.1729	7668.19927	650884.7448	85055.22524	88225.46638	74529.33548	238633.0678	305494.4491	1358502.397	122627.2665	62053.73877	759075.5737	109009.9334	164631.184	308165.3601	313931.9141	498456.6679	140064.2979	703708.9333	309062.3466	86431.48501	80565.7842	718696.3303	69126.62539	400900.2502	222934.375	95902.1563	673056.1875	310345.9688	428782.0938	1496023.224
saccharin	5689996.237	245710.1225	2911473.338	2998923.613	18770587.47	127149352.1	9082375.946	6197325.416	24814341.46	6372190.742	12058399.08	9668139.081	9832620.099	8839928.73	2089723.745	203748.697	4381878.457	8910838.501	4710763.615	2821829.34	3868279.351	27151593.88	3733147.01	211532.7713	2907713.305	5184218.707	9235821.374	103635825.5	4736272.232	8183476.567	2347096.293	4816785.001	2796130.279	6814437.429	6410030.667	1289636.942	452529.3616	106163339	3327470.365	3761178.987	3680543.097	27256879.73	9471501.979	328266.8643	9385288.244	136031.5625	77513304	381488.8438	4200317.317
saccharopine	574978.5749	192834.1049	362037.5409	158754.2862	1675518.812	965980.1013	843801.3428	637900.2759	382037.2073	162408.9145	352873.2147	193226.5177	761033.2074	420766.6454	553298.453	733347.6226	300224.0922	274828.3405	3289147.069	131679.627	171873.2547	7914097.71	525535.4782	2472454.491	541684.4922	550681.1517	488999.2103	158400.1132	174952.4657	174085.6978	231020.1452	453255.0517	680589.0382	287497.5365	224271.7384	283649.8885	393825.9153	793486.9259	294343.5583	209229.8564	2632157.378	224109.6747	444328.7996	164852.3906	264488.1875	1068699.375	629093.5625	333451.9688	354522.8909
salicylate	433097.2946	492661.0118	1773174.344	447796.3696	1465206.82	6555683.967	914210.6828	473071.7219	7389450.46	1645528.686	432688.3059	839964.9168	9179731.001	6595480.282	396504.7731	290427.8799	503091.5967	716088.8507	415581.9965	387813.4513	1174137.304	551803.8113	483161.0786	392329.0298	401045.3703	2335156.712	899318.358	365113.612	663166.4429	738155.7299	311080.2115	903501.2904	3005958.063	1687327.752	755921.7854	502316.946	1069840.087	1025451.83	260408.8976	397571.052	13776045.14	418013.9146	1219245.832	1438029	435078.1875	5288505	296333.75	767723.5	20638235.33
sarcosine	1073413.255	1099176.042	5720479.785	4420923.473	685620.7003	3670882.277	15730952.36	279621.4337	1818027.328	668422.4195	1035199.019	1010828.322	853249.3458	623690.7941	1242854.298	602628.4284	530642.5849	1625344.833	1008954.003	2717618.112	2579731.123	165467.1655	6372727.306	1139580.013	1626724.724	28853160.57	5818139.275	1800894.444	766874.9792	2384449.724	1953863.793	1145650.226	2595756.171	12082642.01	2681894.073	2505809.39	2973290.114	2266621.414	1870126.595	471572.7834	3289326.046	2785576.926	995920.8805	1473271.518	1148775.186	1325872.75	1859788.398	2126536	232512.9638
sedoheptulose	7967175.286	7638242.463	13193461.76	4556338.177	16390754.52	11645084.76	8037815.307	2170666.354	6308341.301	8777342.727	2848030.222	1512539.481	7883261.272	8485587.804	2574659.931	6239814.536	8537203.497	7100187.716	2047938.424	1602362.909	8246665.956	3896977.173	3205639.36	5293290.171	5039855.177	4549278.361	13759417.52	5498413.318	1680401.001	16687973.43	3791461.731	8147058.253	5720033.928	11367831.26	5977981.778	2837055.356	44830674.64	7165949.832	3607300.343	1533348.857	36509114.43	13644221.62	4966224.447	3710544.5	3195633.5	5004767	3214964.25	6199772	9364345.592
serine	169507671.3	115478976.4	115059338	161120646.4	124573364.3	113441521.7	110069257.6	86115287.96	112585354.3	114821174.7	91688801.37	135417883.7	135260406.4	119314805.5	48376026.39	91351194.17	126750455.2	100601734.4	76585505.28	113329557.1	153155153.7	87477206.99	164863241.9	102394942.6	206349504	207067440.4	85064877.14	299716828.5	175700641	107902264.9	140830647.4	216941304.9	240446418.6	58081149.13	190044513.3	112733743.8	123547593.6	121820395.7	151974261.3	59691219.39	79646522.24	115516779.8	122357124.9	206708816	154451392	169123280	61777348	118302192	125669269.2
serotonin	281498.4451	478529.4331	1406405.102	1315232.562	830898.4331	1300776.289	1019054.419	337440.3256	1199422.683	10515901.42	65512.61996	927612.0701	344795.9761	254588.3888	750377.6053	854076.3445	1362406.631	412164.9316	284995.6943	272332.8023	253132.4948	628073.0029	1507911.386	1615307.551	361736.2621	356376.6719	1750937.897	768874.48	751176.8731	166303.6538	75473.92571	481140.7314	76531.98821	360240.8671	1210539.393	426311.9326	107737.7782	938710.7621	880303.9796	2723341.638	996137.8406	820578.482	1148003.667	259734.2344	3387997.75	998998.1875	734649.125	817268.0625	3079362.068
S-methylcysteine	734872.0505	411996.3295	916525.9005	108516.6745	192690.9491	3582666.062	952936.4386	50748.69961	580515.6838	1529872.988	145885.2454	284787.2305	9315686.361	492258.5086	831009.6224	915796.3756	2012054.948	943293.546	593053.5898	610999.5593	606435.1264	741437.2256	1036378.494	6268832.225	510335.2582	839355.1733	656387.4277	498020.6677	400472.0278	1007987.77	358237.1399	527387.6844	12649.11305	1323278.811	1097008.599	1755292.436	914111.2325	4170385.782	1059898.743	812454.749	1026233.994	950648.731	172124.9716	857165.5625	181180.5156	1105130.25	183195.3438	84767.7188	74513.80384
solanidine	74682329.94	45865891.53	7623611.468	459783166.3	32403218.61	6193810.33	3237689.042	25857331.12	409252627.4	70080586.93	102901700.7	165116324.9	54746820.2	5689815.528	9974684.601	7885105.567	115613999.4	275299926.1	25717698.26	63484982.47	9300891.604	5629253.193	32966850.87	150300712.2	28170187.49	35227596.74	27351881.14	311596280.8	71231216.12	356132381.7	51834417.46	29457807.52	55782302.21	126391707.6	38387374.94	59409257.01	12402208.49	107382714.8	172044332.2	8110165.203	21026774.57	19483582.63	93080860.48	1211535	696498.375	20134036	6231282	79382464	24248416.2
spermidine	16930560.08	11770918.84	3529313.726	108672861	12492423.82	4259491.359	3440943.325	6315292.509	4575290.151	5101050.422	4830793.505	5075112.166	28701810.35	5906801.272	28611508.74	4024977.653	30522562.69	14082591.99	9923955.646	7531351.78	17292917.72	6004909.527	7842973.61	17094436.59	28503744.4	6828125.19	4142949.538	21955576.11	3166937.208	7156542.932	9578511.336	40595695.95	38854729.43	7793862.867	5380722.276	3026042.363	6853157.599	8197149.277	4571337.555	3712280.129	24528286.25	78112822.99	7169694.487	18721534	167864.7813	26861382	2842429.5	5906346	1795480.467
sphinganine	9782801.806	14712793.55	38059451.94	151505934.5	50402442.12	46766865.72	8667471.685	176907355.4	107107984	22076001.16	19324192.1	87215119.92	101172893.9	144299602.5	12158246.13	21467147.85	143164202.1	42460972.02	21728994.54	41715369.85	921184.0495	3702401.481	954437.2126	27488935.88	10029631.89	16189592.6	6951993.795	42105249.5	15874833.99	22085580.08	46425945.75	98302338.8	44225236.59	68282454.3	96282014.52	183380737.3	83585991.77	108205638.6	82038033.03	21561143.47	66523833.96	19907257.91	17949522.24	85417768	68279944	82540688	46243384	88970888	13089198.31
sphingosine	2303675.426	3340623.549	4193444.056	116762941.4	5408738.845	7784428.085	3881534.102	73902791.39	42214571.15	38930394.8	2823797.398	8676589.524	100411149.4	98082802.1	6588436.6	1147529.247	55868786.02	15878356.25	5961679.257	2282609.385	2174630.877	3899332.728	1408793.291	5321226.384	6080984.996	4520339.877	10868301.91	23935114.78	3951567.788	40613897.45	4134613.654	36216461.09	12601059.2	10944443.72	67961486.66	92016794.2	12647073.66	13092846.66	14159053.49	6043954.136	23943884.19	8142621.329	1963010.912	37592692	23767966	33109450	4941241.5	75879920	2521525.705
stachydrine	19025541.22	39795200.47	4085696.965	32758952.92	11798846.88	4536326.021	7533121.89	3033111.773	13662970.61	13317449.48	8436765.118	115926088.6	48868231.55	3711516.966	5934729.711	7738271.987	123682747	51883514.84	5092692.769	25160680.57	22129243.38	2597222.269	10206153.29	5388465.607	241166496.8	25055071.9	14508115.21	21994811.79	5521725.525	20679452.78	8651412.056	51307793.75	35896062.68	14288200.37	7091915.334	6420414.199	165259944.7	97429639.27	6061486.778	4625418.896	61987501.02	7724566.478	5892349.354	10352583	7620297	32222684	10751549	12991011	14240665.11
stearate (18:0)	3416075111	4793580604	5215450845	3320719273	2568157064	4661297505	3038640845	4549768901	2707664834	8063699903	2677699376	4418139070	2238459973	4676134428	2297662103	2493179412	2407894758	3788994874	2444131836	8665309113	3057151816	8448921453	3586360134	2122282412	2187462678	2290464362	3949317764	2476349756	8008250239	5036297676	3846906892	3659481842	4884658722	2561052475	5011274156	3270047304	7767581049	8001375228	4666681449	7215435336	2204817468	4684031932	4050545928	4102784256	3328187648	3262430720	3707272704	3734436864	4235386171
stearoyl ethanolamide	2030125.61	2452791.615	2322019.423	4707743.234	2375409.558	4808161.667	2509412.164	1888625.896	2191573.582	2417500.208	710074.4152	960337.8734	13104910.82	39116603.55	746321.6758	3595544.375	1627343.211	3864452.233	728822.4436	992518.8903	1332515.949	737024.2226	4784033.638	2978948.704	1197866.209	2912070.827	9039502.309	2852519.613	738375.4096	3689155.523	8662506.299	4739734.627	10516955.96	4704406.409	4442686.32	3977534.332	2220143.7	954194.1179	4386172.493	703257.8502	2650819.386	2565442.806	1371783.583	2419378.5	1495545.625	5959013.5	844318.8125	1748799.125	1520500.228
stearoylcarnitine (C18)	890564.071	1967155.792	4592904.732	6517609.806	860253.3814	1977372.361	2852349.255	3383848.257	2096865.621	2788475.124	589533.1347	2389331.362	7417002.718	4190263.833	464018.4748	4238483.863	1743808.728	1294078.324	1635502.656	11950440.74	654067.8659	1132752.424	1741949.014	1624156.423	1826948.352	1763793.563	2832174.453	4910723.32	1417055.151	2934553.599	680975.8228	2778381.326	10414585.66	7201281.924	2253056.961	583829.3603	2181813.493	1271042.795	3678733.161	578758.5119	2413008.188	994364.3944	522192.7883	3067498.751	2249280.745	2320192.25	3092650.507	2462247.25	1864376.068
steviol	6802003.411	10723168.28	7444819.303	8332908.165	6929765.432	7459544.465	14351875.47	7978292.744	6788996.772	13681093.02	9148512.623	6975924.938	9275530.797	6789656.062	6911537.635	203087908	6887477.947	14495434.41	13013720.72	6835332.507	6780859.25	7340573.252	8002792.687	6824176.484	7921040.103	7029874.111	9094415.685	7105022.282	23268925.68	6854618.517	7433677.205	10474636.89	8878423.925	7201451.628	6819369.737	62201505.05	7545163.328	7178187.56	7750773.044	6811577.139	8711563.776	8315418.032	23579571.38	3843958.915	41625560	1098633.375	56176440	18112730	3935704.874
stigmasterol	1064714.215	644567.9755	3730431.878	1537286.806	1066722.327	3524297.985	1224187.827	423942.9477	4937469.193	1995477.368	2211079.355	1398188.483	1049301.89	4754242.135	1490920.008	1920117.251	1911202.976	528305.3608	793312.1436	2985765.698	909017.8971	7462372.522	3076043.708	2881408.118	121107.5735	1035272.041	3497135.997	2082393.794	545191.6343	2682599.551	2325797.906	1911836.207	5303865.993	1563586.3	1748140.589	293465.4168	471664.5998	438820.9317	2617185.387	801150.9564	4735352.214	1613840.879	721576.4291	4245535.5	1026589.75	1347614.125	400556.375	840365.5625	1207947.182
succinate	80023373.06	13615261.85	189190694.9	103450892.8	64062801.27	123627865.8	64988610.25	11066272.53	24665130.62	202759016.9	27574759.14	3138038.491	988570055	11900471.6	45492534.58	48745145.92	93778576.17	50072782.35	145235798.1	41532417.9	1468936049	34547572.42	8721288.506	131019255	69473229.84	1080514902	145657201	188808143.4	21265084.99	190338378.4	10692400.41	20604298.3	113958884.1	87345547.37	680326625.5	37865961.9	57668131.8	14968628.75	45359192.39	13419525.73	45135106.99	37341944	68252222.13	72770064	32809062	70557400	26090022	71056520	159654769.4
succinimide	430203.8661	363260.9056	308490.0847	509781.7562	337964.8188	380951.8376	276870.6107	345946.4664	428928.8669	255210.0062	313961.4983	645347.089	559083.7018	546804.1137	612084.5834	470228.0134	408418.046	300983.0718	230775.1995	590802.1638	834329.5606	448907.5215	336887.7955	253877.4754	819765.6341	641849.5131	357087.2695	659255.3258	288156.0886	374775.6634	444332.9223	545192.386	434649.0195	807508.0433	563203.1254	439782.0125	483416.2606	410887.6696	448405.8131	168225.7832	600109.5738	146071.9308	247117.5258	388946.625	295805.1563	447095.125	251564.7344	420463.3438	232513.7858
sucralose	1968215.184	1233660.539	211245.1226	6160106.857	7445639.558	45419812.13	203428109.5	51073.65027	9978036.696	524333.0765	7239014.936	33717119.5	1647586.282	5820135.486	2438975.588	16334762.07	2266540.11	4241.661348	127259120.5	11990447.31	656907.7929	5052296.377	1665937.313	1768782.367	67387473.49	475865.058	25718440.19	22134720.98	234043.4921	369934.8801	37200565.87	19269467.25	138832340.2	26051226.73	17015833.36	5171132.686	1651569.945	227888942.6	2301325.244	18186656.96	3172826.675	3621846.346	12529011.89	14594849.45	45569108	94742.5313	4144536.25	5527912	13437917.41
sulfate*	38647210.34	2285329.319	5129568.744	47827378.89	8107395.493	2878192.521	45955492.34	20561036.74	18549149.8	92367791.27	30873431.75	15182895.06	859003.5142	14884706.27	3309764.619	4742162.051	73217445.88	44086017.91	647899.001	29170439.81	33128264.75	12530098.62	11589175.97	50069775.78	9001606.04	11961220.79	108450850.6	51779493.15	12139000.12	49772067.38	123344055.8	2256465.337	5172444.396	108722550.9	49301785.42	5902833.275	36222491.88	4392538.931	392579.2946	13259588.54	246310987.8	18557101.94	14314786.46	37869436	31162006	104353328	11678510	26608126	31362755.9
syringic acid	153813.4519	59521.58953	549375.0071	919267.1693	390768.318	63324.13797	138506.6409	956399.2811	44174.45736	2500146.459	143886.9818	239550.5268	719984.6214	562986.2418	504944.4895	1824418.712	232384.5349	67488.55561	147228.6778	67810.49686	4103521.976	867433.7993	478285.4156	406932.4939	114015.42	512451.6452	69880.14875	626662.2703	73019.14516	194372.9443	534851.9446	4165968.204	495301.8088	158325.6308	327562.085	750408.6987	81599.81715	60161.89439	651162.5645	569095.3244	94474.50067	425184.3924	103941.7103	159998.4063	222381.5771	701133.932	19679.0801	559500.3321	579136.88
taurine	184807.9143	399850.9017	208635351	1124543.153	100509967.1	60826085.54	3802087.114	649415.5387	2400320.847	3846076.237	33110735.38	186589.9487	189971646.1	227005356.5	590442.8402	108644097.4	818323.7185	19110313.71	36481804.6	2234494.636	2924986.207	67953639.95	171138249.5	1510818.873	1094564.176	108324522.7	9657311.74	2231948.534	23956976.99	42125560.29	10289851.95	288960655.7	218471222.8	114396808.8	145758745.2	90324275.57	2145358.368	1892866.05	87366012.79	23266064.9	1611635.01	17413.46591	1450520.182	172265952	975680.5625	24221126	911885.75	22957468	8012956.739
taurochenodeoxycholate	63752.44654	1865424.359	1002361.168	320885.7063	138554.6783	1042681.276	105165.9846	1272437.59	1390477.108	217351.5019	138046.6604	33368.17619	1869797.232	1579959.403	752891.1493	537040.3305	1365377.555	118471.7016	609810.9121	820276.7638	407121.3211	103184.2771	452579.144	636473.4562	55505.20152	12943181.11	32338.48779	878095.3794	576464.4774	121821.3068	137371.5316	8793552.687	2397039.522	2871117.933	3878726.598	54775.98515	1797284.746	304325.0351	662536.3649	135981.9997	801848.5083	5883408.03	137988.3513	1194674.007	423421.4477	2261651	127632.4453	1086996.625	489554.619
taurocholate	551043.4857	504182.459	1246577.845	504879.3031	526062.2371	612854.9866	565870.5776	492803.4354	546932.0721	492630.9656	465343.9291	465709.4323	574341.4094	535301.8824	493652.1855	751146.2092	544890.0919	489510.7423	707398.5931	474570.0658	1014031.239	2840539.161	577440.6446	503075.9992	492279.7243	1347623.561	516210.5658	692862.0464	505565.4322	513533.6602	484714.9356	32879107.21	7642909.821	1397630.834	8277365.012	486198.8389	587634.602	471731.6117	592048.1693	500264.3762	521765.8233	497187.9914	491209.0922	3265718.25	285734.1757	421721.4063	171795.875	1078930.5	220104.3558
taurocholenate sulfate*	360906.4931	123991.1465	1162829.348	181144.7204	119722.7055	162245.6968	134708.2207	137409.7738	341629.8186	115808.8938	119649.073	124178.548	312445.3806	128997.4697	393211.1333	387191.2693	124825.7906	184920.0542	122629.6231	193583.4285	398371.1441	475594.7398	155676.3782	122831.3788	124747.041	1268459.349	186650.5538	142740.9486	158809.4611	358299.4504	122535.7338	1635538.722	382760.2797	4104177.687	1254139.185	220442.4958	168255.5882	170544.4503	185522.1387	125565.6339	189866.6615	362536.6285	125144.6822	60544.6172	30886.72331	468505.5313	37549.43739	418019.1563	158968.1956
taurodeoxycholate	1195306.031	733988.3779	6402127.363	1203791.668	540365.8626	1073461.199	805365.4678	451906.2807	348792.9895	967659.2433	515214.6064	961571.7104	8020227.817	15869482.29	305979.7111	2476312.389	291049.05	535562.1744	1173784.891	487659.3798	698098.3951	403838.3626	2133852.351	717780.7934	1176709.207	10360644.72	241079.189	1789239.139	1235354.899	244870.7619	672683.4099	21130413.46	42209326.52	2672798.958	21411025.97	874650.6625	444499.2292	935714.6885	1721187.044	457235.1562	463653.8019	165850.1597	305157.3901	6077643	470152.7813	2196011.628	294703.1698	2924539.75	529917.353
taurolithocholate 3-sulfate	287477.4147	88433.43805	909636.1534	90191.46123	66566.1706	155098.5733	109303.2169	63934.07935	132377.7536	55098.33799	68877.16537	66569.14577	169212.7235	207635.9921	72944.35721	113392.1713	91501.63313	210971.945	372150.1361	98257.93022	1202809.076	259639.8298	166378.7736	133442.0364	294123.9758	124668.8883	140750.8858	348182.5632	177086.1638	104268.6062	88766.1982	70863.76258	258836.8222	429008.6717	92150.57704	136906.4446	63698.17518	188524.5002	67109.23634	151930.096	127270.5161	192687.5068	97502.45477	25742.0078	81102.08492	200663	68415.89589	270056	127587.1756
theobromine	433538.6462	15472306.05	94220754.41	3440739.585	1599969.149	13595428.4	1961801.154	50066301.28	5354621.892	36414744.52	6293451.048	3895067.232	999003.4368	717590.8081	1983904.445	35191773.62	1178366.914	3581471.495	1973882.217	9034444.669	20283148	2103636.475	4247420.914	5794180.95	5749468.858	1544818.903	50473013.34	26532404.34	4414895.294	6117840.507	6700584.673	8868827.561	4328996.886	1830969.048	1121637.747	838126.2899	17932882.07	3468510.674	47928193.03	8113584.167	3024934.495	17577987.91	3890412.055	14822806	516354.6875	8883603	2380263.513	1172340.375	5812881.433
theophylline	1029492.947	1233813.648	632591.074	942018.3255	157168.7404	1889126.93	1086128.371	684893.5708	403062.671	1401699.397	2486061.848	182261.6145	673311.2995	134562.9393	993636.4342	2428789.053	933182.108	974458.6924	1731840.591	1083409.718	1065636.019	555065.3877	759371.7925	1497680.233	1443645.518	645694.1634	232180.6854	592881.1103	90692.79347	159802.8076	123090.7093	142440.1228	1378152.432	147612.9496	626654.594	182893.753	590710.4769	877615.3216	146774.2416	773310.5473	543789.2925	661949.2515	173849.9749	116734.0156	368768.0625	321038.9688	1302132.625	1565584.25	803477.9217
thiamin (Vitamin B1)	1091987692	28305812.87	69045658.64	93436812.8	22790905.28	103031801.3	39052428.86	40983683.07	39149222.99	34617308.61	81547145.63	52064390.39	84137640.73	15125757.05	76043593.27	800421954.7	16063956.66	685534814.3	1432737061	32456060.51	1394333294	64802975.41	63110806.7	31374259.95	109205184.4	21802071.89	64573214.95	30163008.5	27415452.96	16156439.68	88370293.88	82401788.18	60642198.88	178348372.5	57709275.43	22323831.7	42201018.05	14121729.7	84346860.32	20672266.64	58566295.64	49172470.29	44664683.7	23661430	25212606	31806610	86853264	694321984	105222553.2
threonate	2507344.472	3887222.232	2200274.646	2726534.036	2581781.02	2227632.239	2149797.13	2091350.173	2017445.28	2309999.497	2427658.651	1860313.657	1933051.424	2079460.301	1996396.677	3580104.89	2124917.334	1754356.512	1810355.419	1862100.083	2626216.871	1672960.33	2051917.234	2588113.17	3159523.54	1894641.267	3757076.263	1760461.266	2511921.939	2568982.16	2670515.565	2258119.672	2033500.954	3448953.508	2281117.611	3006329.921	3517584.371	2242788.311	1682655.304	1673578.631	2558320.902	4103669.069	2240850.155	3339244.75	690828.125	5085639	1964769.25	2140584.25	10930623.72
threonine	370560854.1	285635048.7	249125314.5	337793768.4	278033289.9	260706174.4	235739726	185766056.4	241571161.6	259632158.6	205894170	321335542.9	296111902.6	237411413.4	115196199.9	214612714.8	309676125.8	234538646.1	173739608.4	226397649.2	312048340.6	204777519.1	390936923.8	215200880.2	479819063.5	365855350.2	182537754.1	761892402.6	327142199.4	231914660.7	306276314.7	434482132	545662297.7	228318193.8	480061177.8	246438120	303844164.6	279209575.8	289309502.2	135344816.3	234960326.1	268040964.8	273159843.9	361698784	329332800	359491136	144482208	260373136	291432350.6
threonylphenylalanine	696875.1495	302242.3538	151268.1998	658916.8933	556478.5427	91715.01769	372904.0796	190008.5564	588343.1338	231934.0925	479990.2494	435224.2016	234658.6486	970276.7952	892720.9109	23028.53504	144415.6254	195472.063	637836.9701	940503.403	399888.9403	239163.3226	109776.0976	724347.0236	627317.0009	941526.2111	287570.3754	203173.1123	423439.9167	102282.1689	1040597.052	2033552.599	421144.7961	693108.5927	131501.6421	343002.7364	206027.2188	177311.8211	281534.2881	99316.10532	511977.1935	708182.0173	273682.0967	1265867.5	416355.375	832993.5625	80719.4844	270345.0625	238585.4224
thymidine	12151360.12	11266300.13	8253522.672	14381069.4	11031077.68	4097136.02	5281289.41	3967387.426	6595357.093	3866459.106	4161227.634	4161509.639	8453191.781	7942215.426	1536610.959	4238222.969	9034270.28	3692739.238	6084798.966	4868622.871	5321123.813	1444988.008	6296588.714	7537695.964	13966411.3	8827850.577	10932489.04	8849075.039	5963191.872	4197330.649	4402774.488	12318935.62	24529040.51	6744078.889	23969564.87	7267723.961	12259340.16	6512179.953	2451291.033	2114578.64	9541586.146	6157560.242	5649935.286	22293256	5048355	14488204	1809284.5	8607819	1996316.447
thymine	14484222.02	25585918.35	6202263.563	7249436.031	24168393.14	6149011.036	11587977.42	5029377.362	7986441.476	9451509.249	6488448.039	20301138.48	8456909.996	14285454.14	3834329.453	4452226.374	14200126.84	15704785.02	6556067.683	5009739.15	7667767.87	4758646.67	5746229.859	4757889.154	9324327.172	6471921.594	7022264.234	8252686.602	8964266.838	7285043.931	5258589.431	7372653.115	9624642.99	5197115.117	10645234.72	8927569.936	46275941.98	17116068.02	5477067.89	5382138.001	17919995.12	10264115.68	14495448.19	17270206	11441474	4784432	3628881	14270370	8788429.213
trans-urocanate	148996121.6	67728065.96	34982401.84	70879401.04	37322634.22	28699477.56	55710901.99	36196776.74	47077165.96	60296993.83	57050024.93	82799411.76	60150560.92	40027291.1	32658481.87	40086671.61	53234509.91	51359247.94	28383339.41	75298445.52	45661309.18	85969256.76	100029056.6	40591852.67	54667851.55	28300964.38	25050366.98	103289777.6	57256056.06	37060150.34	67596868.24	132809373	107339045.5	21353447.42	111763428.4	43073036.65	71532604.75	73358863.74	41604226.35	32892364.05	33416148.01	60558278.04	59857745	118116616	51257184	47661416	74118240	93693520	46621260.32
tricarballylate	35717166.63	27040332.06	153799161.1	43323060.11	42649499.1	27403803.14	39293664.36	40093652.66	54869696.81	534688780.2	36491240.88	38967540.28	25392365.73	40249173.86	34703305.99	40547947.79	95281869.55	31237413.18	64509809.31	27516305.65	38301267.24	35671533.87	80782904.01	37314956.94	79920898.99	39455386.18	226467172	39514593.92	83427614.74	63345441.7	46290856.25	34215763.54	27766874.9	68456466.57	35448628.75	45490265.27	177184602.1	52040986.29	112496699.6	67038945.15	54222021.41	23798241	77201426.82	19207926	134419984	30727888	27314630	49061448	68552864.95
trigonelline (N'-methylnicotinate)	5945894.615	52225206.06	2745840.022	334267.6853	5362510.926	8136470.252	26465473.32	2211892.764	583663.1861	5849745.93	1514450.511	3271818.291	69185482.41	4682147.129	1768081.4	2172099.968	69940788.08	1663524.603	825724.9945	8251911.62	54683307.83	3595004.382	49944152.13	66876799.1	64637517.32	6303008.874	3220509.863	9964628.089	7013958.048	4456097.535	18361137.86	5237610.827	112148118.8	706897.8619	54568353.64	40008468.8	1858554.853	11617001.31	13803616.57	6494999.658	13805385.25	10836472.29	9373771.815	35239736	775192.75	7680402.5	1111196.25	31428892	30486691.52
trimethylamine N-oxide	765928.2441	233142.9922	11208261.87	441997.2154	426904.7427	884351.5203	194814.3573	516206.0269	709970.7097	457055.2338	176737.5512	385334.4664	20628254.22	161017.5695	304664.907	3833487.247	2130698.882	1116267.435	659583.0514	952876.3815	1663972.154	160014.7279	372937.497	749969.2811	315032.1921	5796467.555	883166.1439	7614651.612	218494.0277	753560.5976	465706.9417	6633390.909	11207571.32	2118493.244	1537961.59	243763.7297	736238.1219	578215.7983	4346954.603	74092.1695	2310914.207	235089.2966	327868.2712	537654.125	953345.1875	1266652.25	413250.6875	958412	596806.7955
tryptamine	1121093.64	1035992.519	969612.6069	5635465.214	661117.1469	227260.3322	985226.6943	716990.2784	1871302.168	1059454.587	598758.8671	1118899.483	25217154.69	932183.377	755446.5928	6103033.542	158266.1733	691823.9335	553282.5557	720046.3542	5303112.653	1509698.33	2987860.369	1161666.953	210181.1572	5359653.102	268696.4836	10318998.6	203782.0995	879254.2897	177259.057	34483883.93	2377613.335	12998960.74	3472191.673	752644.0426	113648.5185	225901.659	3245684.56	636522.3745	4320958.324	807766.7515	1101224.702	128373.2813	1062125.25	7060560.5	270046.875	4324595.49	486223.3525
tryptophan	130630228	98988266.14	111949194.5	159657184.8	98154614.05	110293908.7	98957331.66	88539742.15	119176930.8	105981103.3	76929485.3	110011902.5	112359339	119827503.3	49804551.69	89349111.31	104975411.5	72757115.66	72011572.5	114566907	125563625	65045482.62	134281204.9	95475879.07	167426007.3	344732727.7	80856144.06	242648226.6	133896327.9	95068105.85	133677829.5	289795182.1	190535726	84085036.1	168999337.4	101421128.1	103152438.4	97662015.64	129259968.1	56075324.17	82631559.83	68935407.81	114306758.4	248733408	165538720	164724736	44411748	119885160	101438046.6
tryptophylglycine	147764.3297	119110.1389	184393.332	230723.2107	349464.5384	194775.1044	189404.5311	81950.75912	655302.2123	148922.61	82108.84813	158320.2227	378657.5678	2193106.656	143072.4258	133474.4423	92073.79998	226120.8164	191074.0402	388309.0135	406283.5119	100043.8531	102748.5938	218440.8074	141486.1918	342019.2137	337399.0066	219874.2963	62701.75149	115701.2054	296326.1443	852105.2241	228989.13	345508.3051	56032.62163	100075.3308	121744.659	90243.08464	353328.5902	170954.875	308247.3921	425244.8421	202380.7447	428478.25	159422.6875	139600.0938	189309.0336	175529.1563	183693.6982
tyramine	1238042.485	10576164.78	19574119.84	19723618.75	1836419.404	8836328.128	14597740.71	5161276.599	1158519.216	4189435.775	3430591.313	1240743.41	89963606.37	9292016.991	1888508.106	174808701.3	2562198.256	21851946.42	1403185.685	3677133.289	20787594.59	3464934.286	3201637.548	1757780.999	4077719.653	17231616.69	2295023.344	88430492.98	1961350.131	3713490.182	23697749.14	25129243.77	5326356.569	124997143.6	5905174.581	29432099.92	1254347.919	136422661.2	2106899.148	3078998.673	21632597.78	1556604.884	22073979.34	910021.1875	2476896.75	5438270.5	2404387.5	605459.0625	2022581.65
tyrosine	335671094.1	214740842.2	201969379.1	332895469.1	222266144.6	200736323.7	218948409.6	148364528.6	265471051.9	220222982.7	145891408.4	244251805	334301493.2	233311192.7	68063617.55	132402821.3	227645876	116168143.8	144514509.9	220144707.1	255242562.1	121335183	258125988	242070591.6	412433239	653310741.7	140034567.4	551934213.1	195598912.2	164814575.6	243763428.1	472277300.6	398483773.8	158163385.5	331973880.2	199580763.1	208418474.9	199619696.4	229456795.3	80110933.29	129201142.5	160557969.7	224592363.2	450400224	256019008	300024736	99469496	200274656	213487281
tyrosol	230998.9514	198327.527	407752.4196	175594.1034	253102.2008	109161.7013	220786.286	109255.7853	431862.2009	124693.1471	388751.0087	170357.2671	84543.563	605431.9883	143984.3121	748532.2201	552881.5272	190811.4301	203839.0278	291240.0199	101974.8984	256804.9049	291897.0904	173278.4233	357343.128	1318266.929	218731.613	328031.4126	17123.27899	241753.3585	137151.6885	230608.958	191693.0882	2157819.347	348050.0578	97763.88113	168059.7968	92757.70235	539195.3416	21132.47097	991502.6078	574511.7401	22775.90583	792651.75	375714.7188	218557.7813	295642.375	267973.2188	138022.0272
uracil	40330464.42	44111696.72	22056967.58	20777951.34	33954717.79	14300027.76	27574782.9	12942445.28	24563050.08	23057077.39	15386027	28223128.27	19180063.93	24362180.26	8748724.237	14872194.92	30803276.44	31003307.9	16603232.4	15440204.71	19193581.04	15123611.13	13618037.44	13244234.51	35233786.28	33862944.38	24059989.66	19499079.97	16629967.38	21971756.2	15993052.72	22766001.63	28553053.72	17865980.13	32058889.78	25023229.32	73368308.96	26207662.57	16323001.91	11169008.73	37263973.21	32472851	24125770.26	27089324	21800464	24308982	18610946	31187046	28964398.96
urate	5379462.356	4581700.275	5675173.228	4703284.893	4578142.91	4230234.824	5008619.912	4430724.317	4401321.101	4722178.185	4620531.135	4440392.084	5115986.298	5133668.177	4541946.712	4343756.959	4885426.555	4434116.058	5016982.98	4938835.615	4502578.597	4314027.244	6194250.08	7935696.815	6825364.276	7184448.457	4296512.069	4777336.991	4360835.507	4167341.329	5024020.404	4567539.916	5162034.459	4168352.351	4590203.919	4241007.978	5220879.114	4858110.164	4331603.745	4305915.096	4192023.274	4337574.65	4667242.01	3742528.5	2567711.5	1554965.625	6185749.5	803590.5	5117185.768
uridine	23046404.29	10370425.98	7768319.572	36365782.5	7873149.526	504805.0098	2749715.887	5580236.851	12260125.43	6447325.625	3597881.685	1786495.712	12291252.25	4541042.664	20851.56558	3671008.133	8967948.367	1634432.352	7834667.664	5970195.736	11748905.81	2558537.536	5954177.993	25732120.3	28304772.27	12180512.08	17319829.42	14171271.22	2657337.598	4808493.942	3925555.962	65064909.87	37832641.25	18620974.59	55540541.5	10462328.9	6680355.197	1987748.525	3449044.629	2107234.401	6796573.849	9189350.775	4310455.419	26786632	5736088	26966108	1028300.75	9726634	7485087.237
uridine-2',3'-cyclic monophosphate	218059.1769	171503.988	148872.9983	133139.5853	42365.82919	89154.1883	59528.57869	64315.146	255783.3667	115224.6807	97109.73119	29903.27183	124601.2254	120375.5615	120595.0804	23657.65487	23942.34748	41892.14767	154861.2172	110695.857	94547.84317	23821.07672	93024.58383	89095.15042	921230.93	717315.354	72594.33612	68588.64471	70760.38435	115583.3105	27585.99834	306716.741	179707.2122	49143.1718	142988.4296	53927.32061	140669.0831	75012.19456	36020.36252	115694.3567	51947.25585	104798.0971	115159.7266	76455.4219	101628.2547	73088.3516	87124.67384	133513.8732	80384.96315
ursocholate	3870736.133	1462276.811	47650475.74	4793318.124	674079.7208	13289065.21	1219881.716	1548106.096	13731204.7	807731.2876	818805.2393	977007.7639	82033688.89	746224.5953	331332.8744	329678118.5	671390.3969	1853695.815	353618.0066	573898.3728	1256614.362	622198.1969	879390.8537	30488360.06	5421325.601	1585834.228	3123161.705	7666157.008	472407.9578	167078.0252	565149.5816	557804346.6	23364296.59	34307112.15	99694321.11	1024416.451	874979.6219	821632.8245	3731505.849	1051020.787	20098002.76	3868735.386	521357.3423	539573	389877.2188	94817760	570519.9375	1731691.125	1748710.978
ursodeoxycholate	16372599.81	5308535.306	182709285.6	22737630.92	4132079.596	87222093.46	5045942.408	14880158.51	47636936.53	8015600.25	7309954.833	8864639.889	60864023.28	14801024.96	7188151.538	137870617.2	8242356.491	29560581.97	5032072.557	24173236.4	7516325.128	7604743.701	5404066.941	16634283.71	6348555.23	30950600.76	5347384.028	70847057.67	4906767.251	19620915.16	4474990.129	741021415.8	106749925.2	178185127.2	128718611.5	7113572.843	22139579.28	14689719.17	16464510.82	7210791.991	81394774.34	76777487.77	6065783.802	7057063	18331778.37	169106080	14288479	25974168	8939283.486
ursodeoxycholate sulfate (1)	7330420.548	9148263.681	9055422.742	4329491.476	3598326.995	19102542.99	965873.5914	10427617.81	14970897.54	3724533.978	7182456.45	10865847.49	21121789.13	30777809.27	6190806.054	51136075.29	6716469.133	210578.1655	5808349.588	10361202.4	2326986.556	7734255.367	6524491.751	8295443.672	6362840.621	10511334.55	9296482.647	12003890.86	12290016.22	1188862.699	1504373.876	18292518.21	137978558.9	46075709.82	2918914.553	10399114.28	6362672.654	15955367.98	17257808.03	6914578.053	54192505.64	13329785.24	10464019.02	4580601	10051732.88	2019704.875	23299646.46	634910.333	3265028.599
valerylphenylalanine	23754.7456	29389.25823	148612.3947	83037.22676	49710.15799	64595.21914	61382.6352	5863.549886	502093.6509	66037.5362	171348.7282	88330.00683	40866.08797	68509.6458	931189.7183	608916.7196	26389.58369	11486.08623	139025.5801	145490.9726	210127.233	129177.8329	11494.96282	104618.2637	4438.893776	20478.07351	115089.4129	182652.5962	50730.56401	220092.4238	44062.64244	85899.62736	16199.05992	855233.4657	77559.9	104949.3541	30736.65891	127193.0566	111723.4888	117989.1827	515083.8653	7540.658583	77335.27716	68422.2813	125650.4141	35389.4961	34717.7227	16826.6465	130764.7646
valine	714201988.5	480098257.9	424340395.2	618712506.3	462946355.2	430058770.2	396991602.1	299712105.1	511069053.5	421035158.3	360558376	551242245.8	1682102989	400901000.3	205260201.8	347371203.5	521852369.4	369473719	317143405.4	434028219.6	540909427.6	357511749.6	650595389.3	419710696.9	775257525.9	1519939223	259932752.6	1492783101	644322410.9	381441120.3	546340948.6	839986448.6	894531882.6	284743600.6	789398744.6	422910345.3	483454307.3	505355440.5	455619687.2	234156096.2	330067020	564169638.6	456427326.7	761701760	601579008	667853696	254477984	434316672	525104224.7
valine betaine	71273.57866	107507.8511	78135.95187	23634.34495	51252.31632	17489.3484	41386.19304	34614.21922	99144.8676	118360.7683	8961.699923	3566.843701	45188.86815	106039.1728	65726.9105	192954.8224	151709.5789	57615.83235	58482.58796	136769.9771	44274.01533	58289.88925	11855.81117	56665.45319	30393.7124	43093.72063	68436.51542	90684.58205	85792.9257	17318.03032	99640.52573	10978.42974	187930.0465	71326.02586	30070.46057	47018.94086	73218.45435	12903.67903	40755.34157	66764.8504	37546.03832	29241.26967	36307.79729	148702.5625	43330.61353	57489.3164	219758.2344	60482.39186	54816.99735
valylglutamine	570923.7317	323978.7886	483059.4984	833067.6519	862164.2674	595157.5732	623602.1394	259592.2721	737500.2487	584052.6298	440316.7607	1017911.799	935880.9233	1044680.906	1314442.055	264627.3886	373161.9914	369255.6091	848668.3452	591087.193	1270604.158	118433.4563	146650.9485	693036.7159	486117.9013	1681782.735	683391.196	735161.3077	688583.1483	371244.8719	471168.469	7461325.303	711601.5921	990336.8947	222699.5632	270663.7064	369425.1261	375123.6584	504652.4221	169118.659	690710.3901	632026.7424	433150.9204	891130.1875	811500.75	1319709.875	118068.2422	529143.4375	254150.6097
valylglycine	1931584.083	1085393.121	905890.4564	2415417.07	2427967.691	825641.4882	2133747.639	520060.4645	3352005.647	1392456.845	1511651.986	5924045.693	3579219.859	4915622.908	842968.1483	311043.0072	566880.6483	1071881.361	1439015.375	1943133.445	2859593.931	403626.6339	582982.7725	2131474.747	2506894.439	1934019.2	1697289.541	2930404.204	628770.2992	541282.2653	1866793.573	10358887.48	2343270.622	1392704.543	641640.137	1442228.474	1663126.384	1389336.197	2039859.574	338147.1041	2288051.378	3148068.083	1422632.41	4116087.75	2670700.25	3793943.25	476699.2813	1957960.125	857067.688
valylleucine	3559068.731	1588183.793	1349968.666	3908267.944	5737164.58	612749.5219	7527964.385	636894.9677	8973596.207	3807219.854	2976190.571	7939126.381	7847628.585	7749969.82	4229796.365	466308.8574	570396.0045	1362809.53	4156207.583	4964864.34	4239984.836	327770.4689	575922.5232	4672944.531	2704004.869	5516565.929	5333900.14	1696935.656	1521308.446	752863.3535	6107501.888	25753031.08	4827463.459	5389348.861	399398.1383	2014583.776	1238415.346	970613.0336	4647193.861	431262.0048	6094218.492	3315986.69	2051186.248	12203494	5095840.5	6492929.5	808635.75	4680910	1727565.043
vanillactate	239212.4303	74864.13011	264107.8752	128831.6139	59786.9102	105766.1986	175634.0782	69486.77962	108326.9053	140189.6426	19668.87654	26468.38586	80301.0444	102025.1148	8475.299858	133465.9596	29053.30923	219692.0081	8080.17503	20225.43758	179081.6506	17236.00545	70856.80428	101723.9122	305224.2994	417655.3016	88064.70267	120326.9188	229151.3356	178376.6891	83082.71954	621820.4802	498934.1265	170304.6051	121249.6052	72449.60992	163624.6373	57095.2144	219128.0362	23823.57837	364716.4057	96088.76648	101604.0497	122269.7188	87595.56259	148519.9219	88351.0391	90415.5625	106052.4226
vanillate	470257.6453	128054.8243	252085.332	510139.7939	610914.3146	417027.0264	354715.8648	1023351.559	354956.8013	2583135.977	227926.1027	600217.0451	565637.0028	185001.482	295009.3245	918332.2273	769282.738	44784.00708	819310.2441	314209.8269	2850241.192	822199.3757	371261.3975	559895.9785	285315.0891	2323994.478	154467.1398	542088.6256	83568.11077	442765.4142	319582.0409	1156017.061	128215.1966	514266.3778	378764.4941	443222.4797	71664.43657	324167.487	698679.1339	557756.0126	331894.1677	278734.0434	92686.21829	323176.375	182777.7656	678103.6274	490604.6875	518551.0313	426206.7075
xanthine	144310442.6	146392036.4	83798090.27	76608333.34	151927067.6	43986538.98	86537748.43	50864400.17	79585119.27	122262217.5	63589334.84	116850032.5	78255480.62	102625428	26459865.98	33845275.06	140035629.7	114818477.9	65827610.45	52251709.93	91774214.79	50277740.28	42033383.32	64038003.21	101438007.3	88487126.5	91705520.27	75668898.75	58566486.3	67207209.17	36390291.77	79683927.54	131921618.4	44105723.93	152584685.3	81846888.54	247852851.5	134170803.4	53023999.94	36558792.47	111754802.6	99733223.84	98612218.17	89724856	73387968	101590264	74342280	114538944	116724612
xanthosine	1394355.53	1146603.882	392567.405	514229.5588	2651355.595	448589.1707	1330392.956	133417.9275	747925.5028	604326.6834	399864.4278	148079.6335	826062.9232	1695357.354	283576.8953	359696.5781	370285.0832	705637.5879	186373.9267	259517.5881	933172.216	189768.0705	34013.09063	616752.6557	692217.4919	504636.4374	883819.8663	396032.7922	143805.2637	421049.4569	164361.5593	501660.9113	1128054.647	413790.6951	2039572.084	1043015.87	3342940.088	325514.5167	100761.5073	146999.2661	552612.1047	94752.97311	454542.8245	366918.9375	76341.8594	537436.125	148827.747	934135.625	1064568.694
xanthurenate	62290.68947	94475.08856	119132.7934	452777.5842	416563.8292	48011.12271	475194.2894	130857.0393	385123.0012	1363285.973	122810.5409	1049582.523	397488.4935	473660.8909	143890.1679	1142518.209	428778.4934	86864.38702	832169.3706	128999.9077	914909.3257	92931.32929	2601569.695	46698.68902	105199.2799	148563.9799	67467.38584	80402.77718	378710.1185	129793.2758	570343.6212	739677.2699	784573.0491	1120396.756	38249.52271	910577.6255	196212.0727	532877.3541	786815.4888	319543.1058	684046.5694	452486.9025	370261.7737	983597.1875	91316.4609	130366.0234	867055.25	682687.625	116660.213
xylose	2052350.274	8938214.263	2884364.316	3488677.897	2699794.992	10090731.3	1161490.103	89567.54033	3096238.491	5420464.442	3807025.72	855946.6075	1819618.903	3276175.771	1532518.089	54190.32482	4218782.909	1247269.838	251816.6189	3173504.754	616422.3303	140404.6697	196008.6938	206057.516	1744370.529	2753739.376	4038636.854	2105669.506	1332879.791	6602046.705	828722.1793	3409306.012	6523452.243	1054349.512	2613830.852	1233830.249	3878356.11	1951109	961403.1876	223576.7479	3572322.765	1332057.689	6885075.802	6369597	1988820.375	6111087.5	4457748	1865321	14768320.92
[truncated: 319 more columns]
