# Supplementary material for: Multi-omics profiles of the intestinal microbiome in irritable bowel syndrome and its bowel habit subtypes
Source: Microbiome. 2023 Jan 10;11:5. doi: 10.1186/s40168-022-01450-5 (PMC9830758; doi:10.1186/s40168-022-01450-5)
Supplement: Supplementary file 4 — Additional file 3. [file 40168_2022_1450_MOESM3_ESM.csv]

Patient	Batch_metabolomics	Group	BH	Sex	Age	BMI	Race	Education	HAD_Anxiety	HAD_Depression	STAI_Tanxiety	Diet_Category	Diet_Pattern
B1551F	Two	IBS	Mixed	Female	58	25.39999962	Non_Hispanic_White	Some_college	9	4	15	Standard	Modified_American
B1557E	Two	IBS	Diarrhea	Female	43	28.79999924	Non_Hispanic_White	Some_college	6	1	26	Standard	Standard_American
B1558C	Two	IBS	Constipation	Female	20	20.20000076	Non_Hispanic_White	Some_college	7	3	21	Restrictive	Gluten_free
B1559A	Two	IBS	Diarrhea	Male	67	25.10000038	Non_Hispanic_White	Some_college	11	4	17	Standard	Unknown
B1560G	Two	IBS	Diarrhea	Female	52	18.60000038	Non_Hispanic_White	Some_college	11	1	26	Standard	Mediterranean
B1562C	Two	IBS	Diarrhea	Female	62	31	Non_Hispanic_White	Some_college	3	1	17	Other	Vegetarian
B1565I	Two	IBS	Constipation	Female	34	21	Non_Hispanic_White	Some_college	8	3	20	Other	Vegetarian
B1566F	Two	IBS	Constipation	Female	47	28.60000038	Non_Hispanic_White	Some_college	9	2	20	Standard	Modified_American
B1568B	Two	IBS	Constipation	Female	21	24.89999962	Non_Hispanic_White	Some_college	9	4	22	Standard	Standard_American
B1569L	Two	IBS	Constipation	Female	25	27.79999924	Non_Hispanic_White	Some_college	10	4	21	Standard	Standard_American
B1575H	Two	IBS	Diarrhea	Female	26	21.5	Non_Hispanic_White	Some_college	6	1	23	Standard	Modified_American
B1583K	Two	IBS	Constipation	Female	34	28.20000076	Black	High_school_grad	7	2	16	Restrictive	Gluten_free
B1585G	Two	IBS	Diarrhea	Female	68	33.5	Non_Hispanic_White	Some_college	6	1	18	Standard	Modified_American
B1587B	Two	IBS	Mixed	Female	51	27.79999924	Non_Hispanic_White	Some_college	9	4	13	Standard	Standard_American
B1594H	Two	IBS	Constipation	Female	52	29	Non_Hispanic_White	Some_college	11	3	32	Restrictive	Lactose_free
B1596C	Two	IBS	Diarrhea	Female	55	25.10000038	Non_Hispanic_White	High_school_grad	6	1	15	Standard	Modified_American
B1597A	Two	IBS	Diarrhea	Male	33	25	Non_Hispanic_White	Any_postgraduate_education	5	2	24	Standard	Standard_American
B1599I	Two	IBS	Diarrhea	Female	54	29.10000038	Black	Some_college	4	1	21	Standard	Standard_American
B1601H	Two	IBS	Diarrhea	Female	30	20.20000076	Non_Hispanic_White	Some_college	11	4	16	Restrictive	Gluten_free
B1603D	Two	IBS	Mixed	Female	53	29.20000076	Non_Hispanic_White	Some_college	12	4	14	Standard	Standard_American
B1606I	Two	IBS	Unspecified	Female	65	16.70000076	Non_Hispanic_White	Some_college	9	2	22	Restrictive	Gluten_free
B1607G	Two	IBS	Constipation	Female	47	29.29999924	Hispanic	Some_college	6	4	23	Restrictive	Gluten_free
B1610I	Two	IBS	Diarrhea	Female	51	23.20000076	Non_Hispanic_White	Some_college	11	2	30	Restrictive	Lactose_free
B1612E	Two	IBS	Diarrhea	Female	57	21.29999924	Non_Hispanic_White	High_school_grad	7	2	18	Restrictive	Gluten_free
B1614A	Two	IBS	Diarrhea	Male	39	33.70000076	Non_Hispanic_White	Any_postgraduate_education	6	5	27	Standard	Mediterranean
B1616H	Two	IBS	Diarrhea	Male	55	30.20000076	Non_Hispanic_White	Any_postgraduate_education	6	1	20	Standard	Modified_American
B1617F	Two	IBS	Constipation	Female	26	16.70000076	Non_Hispanic_White	College_grad	9	2	26	Restrictive	Gluten_free
B1618D	Two	IBS	Constipation	Female	43	25.70000076	Non_Hispanic_White	Some_college	12	4	28	Standard	Mediterranean
B1620H	Two	IBS	Constipation	Male	40	21.89999962	Non_Hispanic_White	Any_postgraduate_education	9	3	16	Other	Paleo
B1623B	Two	IBS	Diarrhea	Male	40	29.39999962	Non_Hispanic_White	Some_college	11	5	19	Restrictive	Lactose_free
B1624L	Two	IBS	Constipation	Female	40	29.79999924	Non_Hispanic_White	Some_college	12	4	37	Standard	Modified_American
B1625J	Two	IBS	Constipation	Male	37	23.79999924	Non_Hispanic_White	Any_postgraduate_education	11	4	23	Standard	Modified_American
B1626G	Two	IBS	Diarrhea	Female	53	32.40000153	Non_Hispanic_White	Some_college	4	1	21	Standard	Standard_American
B1627E	Two	IBS	Diarrhea	Male	24	24.29999924	Multiracial	Any_postgraduate_education	6	3	30	Standard	Modified_American
B1628C	Two	IBS	Mixed	Female	46	17.70000076	Non_Hispanic_White	Some_college	12	7	26	Restrictive	Gluten_free
B1630G	Two	IBS	Constipation	Female	47	23.29999924	Non_Hispanic_White	Some_college	11	4	11	Restrictive	Gluten_free
B1631E	Two	IBS	Diarrhea	Female	22	32.90000153	Non_Hispanic_White	Some_college	6	1	15	Standard	Standard_American
B1632E	Two	IBS	Diarrhea	Female	45	31.39999962	Non_Hispanic_White	Some_college	11	2	17	Standard	Unknown
B1634K	Two	IBS	Constipation	Male	51	27.10000038	Non_Hispanic_White	Some_college	9	4	12	Standard	Standard_American
B1635I	Two	IBS	Diarrhea	Female	41	25.10000038	Hispanic	High_school_grad	4	2	15	Standard	Mediterranean
B1636F	Two	IBS	Diarrhea	Female	69	18.60000038	Black	Some_college	11	3	30	Restrictive	Unknown
B1638B	Two	IBS	Diarrhea	Male	51	21.89999962	Non_Hispanic_White	High_school_grad	11	5	36	Restrictive	Lactose_free
B1639L	Two	IBS	Diarrhea	Female	27	21.29999924	Non_Hispanic_White	High_school_grad	7	1	22	Restrictive	Gluten_free
A4588	One	Control	Normal	Male	60	33.14316559	Hispanic	College_grad	5	2	26	Standard	Mediterranean
A4671	One	Control	Normal	Female	30	29.33496857	Hispanic	Any_postgraduate_education	0	0	20	Standard	Modified_American
A4823	One	IBS	Unspecified	Female	43	20.16412926	Asian	College_grad	7	7	43	Standard	Modified_American
A4954	One	Control	Normal	Female	29	20.90047836	Multiracial	Any_postgraduate_education	13	5	52	Other	Pescetarian
A5022	One	IBS	Diarrhea	Female	62	25	Non_Hispanic_White	Some_college	12	8	47	Other	Unknown
A5413	One	Control	Normal	Female	35	27.29460907	Non_Hispanic_White	Any_postgraduate_education	1	1	26	Standard	Mediterranean
A5505	One	Control	Normal	Female	57	19.59297371	Non_Hispanic_White	Some_college	8	2	33	Standard	Mediterranean
A5626	One	Control	Normal	Female	21	24.48120308	Non_Hispanic_White	College_grad	5	1	29	Other	Pescetarian
A5632	One	IBS	Diarrhea	Male	32	23.74341583	Non_Hispanic_White	Some_college	4	0	35	Standard	Modified_American
A5634	One	IBS	Diarrhea	Female	37	20.64634895	Asian	Any_postgraduate_education	8	6	47	Standard	Modified_American
A5703	One	IBS	Diarrhea	Male	52	29.99310303	Non_Hispanic_White	Any_postgraduate_education	1	0	26	Standard	Modified_American
A5747	One	IBS	Diarrhea	Female	24	21.14167976	Hispanic	Any_postgraduate_education	4	1	34	Restrictive	Lactose_free
A5839	One	IBS	Mixed	Male	56	25.85540581	Non_Hispanic_White	Any_postgraduate_education	2	0	25	Restrictive	Lactose_free
A5944	One	IBS	Constipation	Female	21	21	Black	High_school_grad	9	4	28	Standard	Unknown
A5970	One	IBS	Diarrhea	Male	28	20.82518959	Asian	Any_postgraduate_education	3	0	40	Standard	Unknown
A5972	One	Control	Normal	Male	30	22.94001007	Asian	Any_postgraduate_education	5	1	30	Other	Vegetarian
A5975	One	IBS	Mixed	Female	37	19.72305489	Asian	Any_postgraduate_education	5	2	45	Standard	Unknown
A6018	One	IBS	Diarrhea	Female	29	25.04286957	Hispanic	Any_postgraduate_education	12	8	35	Restrictive	Lactose_free
A6022	One	IBS	Constipation	Female	33	23.4089489	Asian	Any_postgraduate_education	14	6	47	Standard	Unknown
A6023	One	IBS	Unspecified	Male	29	26.4674015	Multiracial	College_grad	2	3	25	Standard	Modified_American
A6026	One	IBS	Mixed	Female	20	22.99853516	Non_Hispanic_White	Some_college	16	11	61	Restrictive	Unknown
A6030	One	IBS	Constipation	Female	28	28.69387817	Non_Hispanic_White	Any_postgraduate_education	2	0	25	Standard	Unknown
A6032	One	IBS	Constipation	Female	28	21	Hispanic	College_grad	7	3	39	Standard	Unknown
A6033	One	IBS	Unspecified	Female	36	20.54623413	Hispanic	Any_postgraduate_education	7	3	43	Restrictive	Unknown
A6038	One	Control	Normal	Male	24	22.89999962	Hispanic	Some_college	9	4	38	Standard	Unknown
A6042	One	Control	Normal	Female	32	22.10000038	Non_Hispanic_White	Any_postgraduate_education	0	0	23	Other	Unknown
A6045	One	Control	Normal	Male	22	24.10000038	Asian	College_grad	3	1	30	Standard	Unknown
A6049	One	IBS	Diarrhea	Male	21	24.16417313	Non_Hispanic_White	Some_college	6	7	41	Standard	Modified_American
A6051	One	Control	Normal	Female	20	21	Hispanic	Some_college	9	8	55	Standard	Unknown
A6057	One	IBS	Diarrhea	Female	33	20.0737648	Non_Hispanic_White	College_grad	9	3	39	Standard	Modified_American
A6058	One	IBS	Constipation	Female	49	26.62285614	Black	Any_postgraduate_education	4	0	22	Restrictive	Lactose_free
A6060	One	IBS	Constipation	Female	36	16.28692436	Non_Hispanic_White	College_grad	14	7	53	Standard	Modified_American
A6062	One	IBS	Constipation	Female	24	19.01977158	Non_Hispanic_White	Any_postgraduate_education	8	4	42	Standard	Modified_American
A6066	One	Control	Normal	Male	22	28.58857346	Non_Hispanic_White	College_grad	1	0	30	Standard	Modified_American
A6069	One	Control	Normal	Male	44	25.23730278	Non_Hispanic_White	Some_college	4	3	31	Standard	Modified_American
A6070	One	IBS	Constipation	Female	23	17.44658661	Non_Hispanic_White	College_grad	6	6	41	Standard	Mediterranean
A6074	One	IBS	Constipation	Female	20	25.2377739	Non_Hispanic_White	Some_college	14	7	61	Restrictive	Gluten_free
A6077	One	IBS	Unspecified	Female	20	28	Non_Hispanic_White	Some_college	12	4	43	Standard	Standard_American
A6079	One	IBS	Mixed	Female	29	20.66854477	Asian	College_grad	8	2	50	Standard	Modified_American
A6082	One	Control	Normal	Female	33	33.47411346	Black	Some_college	7	3	30	Standard	Standard_American
A6083	One	Control	Normal	Male	35	31.46623421	Non_Hispanic_White	College_grad	1	1	39	Standard	Standard_American
A6087	One	Control	Normal	Male	23	22.55112457	Asian	College_grad	1	4	32	Standard	Standard_American
A6088	One	IBS	Constipation	Female	37	28.68572617	Non_Hispanic_White	Any_postgraduate_education	17	1	57	Standard	Modified_American
A6089	One	IBS	Diarrhea	Male	25	29.45112419	Asian	Any_postgraduate_education	9	6	46	Other	Unknown
A6090	One	IBS	Constipation	Female	21	19.83740997	Asian	Some_college	6	3	60	Other	Pescetarian
A6091	One	IBS	Diarrhea	Female	27	22.71399689	Multiracial	College_grad	7	1	67	Standard	Standard_American
A6093	One	IBS	Diarrhea	Female	21	20.54923058	Non_Hispanic_White	Some_college	5	1	35	Restrictive	Lactose_free
A6095	One	IBS	Diarrhea	Male	19	24.20798874	Asian	High_school_grad	6	2	42	Standard	Modified_American
A6096	One	IBS	Diarrhea	Female	18	23.2030735	Hispanic	Some_college	9	6	56	Restrictive	Lactose_free
A6099	One	IBS	Diarrhea	Male	26	26.19498062	Non_Hispanic_White	Any_postgraduate_education	1	1	40	Standard	Modified_American
A6102	One	Control	Normal	Female	30	32.02555466	Multiracial	Some_college	6	2	23	Standard	Modified_American
A6105	One	Control	Normal	Female	18	24.22646332	Hispanic	Some_college	4	4	48	Standard	Modified_American
A6108	One	IBS	Diarrhea	Female	21	26.60288048	Asian	College_grad	3	2	36	Standard	Modified_American
A6112	One	IBS	Diarrhea	Female	19	23.56089973	Multiracial	Some_college	4	1	37	Standard	Standard_American
A6113	One	IBS	Constipation	Female	21	22.59502792	Non_Hispanic_White	Some_college	16	1	46	Standard	Modified_American
A6114	One	IBS	Mixed	Female	30	18.2366848	Non_Hispanic_White	Any_postgraduate_education	0	1	24	Standard	Modified_American
A6115	One	IBS	Mixed	Male	31	25.22973633	Asian	College_grad	16	7	52	Standard	Standard_American
A6116	One	IBS	Diarrhea	Male	31	24.25864792	Hispanic	Any_postgraduate_education	10	2	53	Standard	Modified_American
A6118	One	IBS	Constipation	Female	50	30.84591866	Black	Any_postgraduate_education	3	1	27	Restrictive	Lactose_free
A6119	One	IBS	Diarrhea	Female	33	20.33471107	Hispanic	Any_postgraduate_education	12	4	35	Restrictive	Gluten_free
A6122	One	Control	Normal	Male	23	19.43035698	Hispanic	College_grad	3	1	27	Standard	Standard_American
A6125	One	IBS	Diarrhea	Male	27	21.46079445	Non_Hispanic_White	Any_postgraduate_education	16	10	50	Standard	Modified_American
A6126	One	IBS	Constipation	Male	39	22.99549675	Multiracial	Any_postgraduate_education	6	6	44	Restrictive	Lactose_free
A6130	One	IBS	Constipation	Female	20	24.00773048	Non_Hispanic_White	Some_college	6	1	31	Restrictive	Gluten_free
A6131	One	IBS	Unspecified	Female	44	27.99887085	Black	Some_college	7	3	29	Standard	Modified_American
A6133	One	IBS	Constipation	Female	20	21.48818016	Asian	Some_college	1	2	20	Standard	Modified_American
A6136	One	IBS	Constipation	Female	47	27.19771767	Non_Hispanic_White	Some_college	18	10	53	Other	Paleo
A6137	One	Control	Normal	Female	20	20.90852356	Asian	High_school_grad	7	4	29	Standard	Modified_American
A6142	One	Control	Normal	Female	20	22.70000076	Asian	Some_college	8	1	49	Other	Vegan
A6145	One	Control	Normal	Female	18	21.21985817	Hispanic	Some_college	4	0	31	Standard	Modified_American
A6146	One	Control	Normal	Female	32	20.63242531	Asian	Any_postgraduate_education	3	0	29	Standard	Mediterranean
A6147	One	IBS	Constipation	Female	20	22.17358398	Non_Hispanic_White	Some_college	2	5	37	Standard	Modified_American
A6151	One	Control	Normal	Female	20	24.24137878	Asian	Some_college	7	2	38	Standard	Standard_American
A6153	One	Control	Normal	Female	28	21.10583305	Asian	Any_postgraduate_education	8	4	51	Standard	Modified_American
A6154	One	Control	Normal	Male	30	33.26206207	Hispanic	College_grad	4	2	28	Standard	Modified_American
A6157	One	IBS	Constipation	Female	34	19.36639214	Hispanic	College_grad	7	1	41	Standard	Modified_American
A6161	One	Control	Normal	Male	21	17.89805222	Asian	College_grad	6	2	36	Standard	Modified_American
A6163	One	IBS	Constipation	Female	18	21.88814163	Non_Hispanic_White	Some_college	11	3	52	Other	Vegetarian
A6165	One	IBS	Constipation	Female	18	25.33769608	Non_Hispanic_White	Some_college	3	2	46	Other	Pescetarian
A6170	One	Control	Normal	Female	23	26.92265129	Hispanic	College_grad	5	0	33	Standard	Modified_American
A6172	One	Control	Normal	Female	38	23.23849869	Multiracial	Any_postgraduate_education	3	2	32	Standard	Modified_American
A6173	One	Control	Normal	Male	26	28.66226006	Hispanic	College_grad	3	1	28	Standard	Modified_American
A6175	One	Control	Normal	Female	18	22.09666252	Asian	High_school_grad	5	1	31	Other	Vegetarian
A6185	One	IBS	Constipation	Female	34	19.13491058	Non_Hispanic_White	Some_high_school	9	4	55	Restrictive	Gluten_free
A6187	One	IBS	Diarrhea	Male	34	22.23775482	Non_Hispanic_White	Some_college	14	4	32	Standard	Standard_American
A6188	One	IBS	Mixed	Female	32	19.41902351	Non_Hispanic_White	College_grad	12	8	54	Restrictive	Lactose_free
A6190	One	IBS	Constipation	Female	21	21.28527832	Hispanic	High_school_grad	10	2	64.21052551	Restrictive	FODMAPS
A6191	One	IBS	Constipation	Female	24	20.82850266	Non_Hispanic_White	College_grad	9	5	44	Standard	Unknown
A6195	One	Control	Normal	Male	24	31.22755241	Non_Hispanic_White	College_grad	3	1	38	Standard	Modified_American
A6196	One	IBS	Constipation	Female	20	25.74462891	Hispanic	Some_college	12	4	43	Standard	Standard_American
A6198	One	IBS	Unspecified	Female	46	19.79877472	Non_Hispanic_White	Any_postgraduate_education	5	2	30.52631569	Restrictive	Gluten_free
A6199	One	IBS	Diarrhea	Female	24	26.25952148	Non_Hispanic_White	College_grad	7	3	38	Restrictive	FODMAPS
A6202	One	IBS	Diarrhea	Male	38	34.06539536	Non_Hispanic_White	College_grad	9	5	41	Restrictive	Lactose_free
A6203	One	IBS	Diarrhea	Male	30	16.59168816	Asian	Any_postgraduate_education	7	8	45	Restrictive	Lactose_free
A6208	One	Control	Normal	Male	24	27.36135483	Non_Hispanic_White	Any_postgraduate_education	2	2	26	Standard	Modified_American
A6210	One	IBS	Constipation	Male	29	22.14829063	Non_Hispanic_White	Any_postgraduate_education	13	3	47	Restrictive	Gluten_free
A6214	One	IBS	Diarrhea	Male	32	32.00286865	Hispanic	Some_college	5	2	31.57894707	Standard	Standard_American
A6215	One	Control	Normal	Female	33	25.51628685	Hispanic	Any_postgraduate_education	5	0	41	Standard	Standard_American
A6216	One	IBS	Constipation	Female	28	21.11687279	Hispanic	Any_postgraduate_education	0	2	29	Standard	Standard_American
A6220	One	Control	Normal	Female	29	33.39936447	Non_Hispanic_White	Any_postgraduate_education	5	2	33	Standard	Mediterranean
A6222	One	Control	Normal	Female	27	18.92832947	Hispanic	Some_college	0	0	21	Standard	Mediterranean
A6224	One	IBS	Constipation	Female	32	30	Non_Hispanic_White	Some_college	10	2	28	Restrictive	Unknown
A6233	One	IBS	Diarrhea	Female	32	20	Black	Any_postgraduate_education	12	4	28	Restrictive	Unknown
A6234	One	Control	Normal	Male	20	22.64679718	Non_Hispanic_White	High_school_grad	1	0	35	Standard	Standard_American
A6235	One	Control	Normal	Female	52	33.79973221	Non_Hispanic_White	Any_postgraduate_education	6	3	31	Standard	Modified_American
A6236	One	Control	Normal	Male	21	23.70156288	Asian	Some_college	9	9	52	Other	Paleo
A6237	One	Control	Normal	Male	21	25.39718628	Non_Hispanic_White	Any_postgraduate_education	0	0	22	Standard	Modified_American
A6238	One	Control	Normal	Male	25	23.62318611	Non_Hispanic_White	Any_postgraduate_education	3	3	38	Standard	Modified_American
A6239	One	IBS	Diarrhea	Female	34	21	Non_Hispanic_White	Some_college	13	4	26	Restrictive	Unknown
A6240	One	Control	Normal	Female	19	30.7598381	Black	Some_college	8	1	42	Other	Pescetarian
A6242	One	IBS	Diarrhea	Male	54	26.71985626	Non_Hispanic_White	Some_college	7	1	40	Standard	Modified_American
A6243	One	IBS	Constipation	Male	29	23.6207428	Hispanic	High_school_grad	12	9	63	Standard	Standard_American
A6245	One	Control	Normal	Female	29	30.55897903	Asian	Some_college	10	11	40	Other	Vegetarian
A6248	One	Control	Normal	Female	25	32.19415283	Non_Hispanic_White	Any_postgraduate_education	13	3	56	Standard	Modified_American
A6250	One	IBS	Diarrhea	Female	24	18	Hispanic	Some_college	11	4	43	Restrictive	Unknown
A6251	One	IBS	Mixed	Female	41	19.09476662	Multiracial	Some_college	13	7	31	Standard	Modified_American
A6252	One	IBS	Mixed	Female	24	27	Non_Hispanic_White	Some_college	9	4	28	Standard	Unknown
A6253	One	IBS	Diarrhea	Male	27	22.10185623	Hispanic	Any_postgraduate_education	1	0	29	Standard	Standard_American
A6257	One	IBS	Diarrhea	Male	39	28.54291153	Non_Hispanic_White	High_school_grad	2	1	21	Standard	Standard_American
A6259	One	IBS	Constipation	Female	19	23.38494873	Hispanic	Some_college	18	1	61	Restrictive	Lactose_free
A6264	One	IBS	Mixed	Female	30	24.21849442	Non_Hispanic_White	Some_college	5	2	29	Standard	Modified_American
A6265	One	IBS	Constipation	Female	44	24	Hispanic	Some_college	11	5	28	Standard	Unknown
A6268	One	IBS	Diarrhea	Male	42	22.33550453	Non_Hispanic_White	Any_postgraduate_education	5	0	35	Restrictive	Gluten_free
A6271	One	Control	Normal	Female	41	27.24947929	Hispanic	High_school_grad	9	7	47	Standard	Modified_American
A6274	One	IBS	Constipation	Female	40	19.47697639	Non_Hispanic_White	Any_postgraduate_education	7	2	28	Other	Vegetarian
A6280	One	IBS	Mixed	Female	40	29	Non_Hispanic_White	Some_college	13	4	37	Restrictive	Unknown
A6281	One	IBS	Constipation	Female	46	21	Non_Hispanic_White	Some_college	9	4	28	Restrictive	Unknown
A6284	One	IBS	Constipation	Female	24	23	Hispanic	Some_college	11	3	28	Standard	Unknown
A6285	One	IBS	Constipation	Female	20	22	Non_Hispanic_White	Some_college	11	4	28	Standard	Unknown
A6286	One	IBS	Diarrhea	Female	33	22	Non_Hispanic_White	Some_college	13	4	26	Restrictive	Unknown
A6288	One	IBS	Constipation	Female	49	25	Non_Hispanic_White	Some_college	10	4	20	Restrictive	Unknown
A6289	One	IBS	Constipation	Female	28	22.06948853	Asian	Any_postgraduate_education	10	4	46	Standard	Modified_American
A6290	One	IBS	Diarrhea	Female	44	26	Non_Hispanic_White	Some_college	11	1	17	Standard	Unknown
A6291	One	IBS	Constipation	Female	29	29	Black	Some_college	8	4	21	Standard	Unknown
A6294	One	IBS	Constipation	Female	57	26	Black	Some_college	9	4	21	Standard	Unknown
A6295	One	IBS	Diarrhea	Female	24	29	Hispanic	Some_college	11	4	47	Standard	Unknown
A6297	One	IBS	Constipation	Female	19	20.84298134	Non_Hispanic_White	Some_college	7	2	36	Standard	Modified_American
A6298	One	IBS	Diarrhea	Female	22	19.1196785	Asian	Some_college	10	3	38	Standard	Mediterranean
A6299	One	IBS	Mixed	Female	45	24	Hispanic	High_school_grad	10	7	36	Standard	Modified_American
A6300	One	IBS	Unspecified	Female	41	29	Black	Some_college	9	5	26	Standard	Unknown
A6301	One	IBS	Constipation	Female	23	22	Non_Hispanic_White	Some_college	9	4	28	Standard	Unknown
A6305	One	IBS	Constipation	Female	30	19	Non_Hispanic_White	Some_college	9	4	28	Standard	Unknown
A6307	One	IBS	Constipation	Female	37	31.90501595	Non_Hispanic_White	College_grad	10	2	43	Restrictive	Gluten_free
A6308	One	IBS	Mixed	Female	18	20	Asian	Some_college	11	4	68	Standard	Mediterranean
A6309	One	IBS	Constipation	Female	42	26.43115234	Non_Hispanic_White	Any_postgraduate_education	10	2	30.52631569	Standard	Mediterranean
A6312	One	IBS	Unspecified	Female	29	24.16286659	Non_Hispanic_White	College_grad	4	3	40	Other	Vegetarian
A6316	One	IBS	Mixed	Male	32	24.54433632	Non_Hispanic_White	Any_postgraduate_education	8	11	47	Standard	Standard_American
A6319	One	IBS	Mixed	Male	25	23.30957222	Hispanic	College_grad	7	7	41	Standard	Modified_American
A6321	One	IBS	Diarrhea	Female	28	23	Hispanic	Some_college	11	4	37	Standard	Standard_American
A6322	One	IBS	Mixed	Female	29	20.63242531	Non_Hispanic_White	Some_college	12	4	38	Restrictive	Gluten_free
A6324	One	IBS	Mixed	Female	40	28.3391552	Hispanic	Some_college	10	5	43	Standard	Modified_American
A6326	One	IBS	Mixed	Female	29	20	Non_Hispanic_White	Some_college	13	4	28	Standard	Unknown
A6328	One	IBS	Constipation	Female	21	22.30418396	Asian	Some_college	6	0	34	Standard	Modified_American
A6330	One	Control	Normal	Male	52	29.26582527	Black	High_school_grad	1	3	32	Restrictive	Lactose_free
A6331	One	IBS	Diarrhea	Female	34	22	Hispanic	Some_college	13	5	47	Restrictive	Unknown
A6332	One	Control	Normal	Male	19	20.68828583	Hispanic	Some_college	0	0	32.63158035	Standard	Modified_American
A6334	One	IBS	Diarrhea	Female	54	25.21460724	Non_Hispanic_White	College_grad	11	8	55	Other	Vegetarian
A6336	One	Control	Normal	Male	51	32.43870544	Asian	Some_college	4	0	42	Standard	Standard_American
A6341	One	IBS	Mixed	Male	21	25.01492119	Hispanic	Some_college	7	5	45	Standard	Modified_American
A6343	One	IBS	Constipation	Female	33	24.14047813	Non_Hispanic_White	Any_postgraduate_education	10	4	42	Restrictive	Lactose_free
A6347	One	IBS	Mixed	Female	41	26	Non_Hispanic_White	Some_college	13	4	20	Standard	Unknown
A6348	One	IBS	Mixed	Female	40	30.61585808	Hispanic	College_grad	10	7	45	Standard	Modified_American
A6350	One	IBS	Unspecified	Male	52	25.46969604	Non_Hispanic_White	Any_postgraduate_education	12	9	41	Restrictive	Lactose_free
A6351	One	IBS	Diarrhea	Female	48	34.36180496	Hispanic	Some_college	5	0	31	Standard	Standard_American
A6354	One	IBS	Unspecified	Female	46	23.45261955	Non_Hispanic_White	Any_postgraduate_education	7	1	32	Restrictive	Gluten_free
A6356	One	IBS	Constipation	Female	57	24	Hispanic	Some_college	11	4	20	Standard	Unknown
A6357	One	IBS	Mixed	Female	35	26.61998558	Hispanic	Some_college	0	0	30	Restrictive	Gluten_free
A6358	One	IBS	Diarrhea	Female	28	23.92060471	Hispanic	College_grad	16	9	37	Standard	Mediterranean
A6359	One	IBS	Constipation	Female	23	19	Non_Hispanic_White	Some_college	9	4	28	Restrictive	Unknown
A6365	One	IBS	Constipation	Female	40	26.95526695	Black	Any_postgraduate_education	7	2	28	Standard	Mediterranean
A6370	One	IBS	Unspecified	Female	22	21	Non_Hispanic_White	Some_college	13	4	28	Standard	Unknown
A6371	One	IBS	Mixed	Female	26	20.52104187	Non_Hispanic_White	College_grad	13	4	42	Standard	Modified_American
A6372	One	IBS	Diarrhea	Female	60	26	Asian	Some_college	10	4	21	Standard	Unknown
A6375	One	IBS	Constipation	Female	55	20	Non_Hispanic_White	Some_college	9	4	28	Restrictive	Unknown
A6376	One	Control	Normal	Male	18	23.55767441	Hispanic	College_grad	1	0	31	Standard	Modified_American
A6379	One	IBS	Diarrhea	Female	20	24.34958458	Non_Hispanic_White	Some_college	6	0	31	Restrictive	Lactose_free
A6380	One	IBS	Mixed	Female	23	27	Asian	Some_college	6	2	41	Standard	Unknown
A6381	One	IBS	Diarrhea	Female	21	25	Non_Hispanic_White	Some_college	9	1	28	Restrictive	Unknown
A6382	One	IBS	Unspecified	Female	56	22	Non_Hispanic_White	Some_college	13	4	20	Restrictive	Unknown
A6383	One	IBS	Constipation	Female	32	24	Non_Hispanic_White	Some_college	10	2	28	Restrictive	Unknown
A6388	One	Control	Normal	Male	46	27.31657219	Non_Hispanic_White	Any_postgraduate_education	5	4	62	Standard	Mediterranean
A6389	One	IBS	Diarrhea	Female	54	28.40815163	Asian	High_school_grad	6	4	31	Standard	Modified_American
A6390	One	IBS	Mixed	Female	20	26.0790329	Asian	Some_college	10	3	41	Standard	Modified_American
A6392	One	IBS	Constipation	Female	64	27	Non_Hispanic_White	Some_college	10	4	20	Restrictive	Unknown
A6393	One	IBS	Constipation	Male	39	22.32103157	Non_Hispanic_White	Some_college	8	3	32	Standard	Modified_American
A6398	One	IBS	Constipation	Female	45	28	Black	Some_college	11	5	36	Standard	Modified_American
A6399	One	IBS	Unspecified	Female	55	23	Non_Hispanic_White	Some_college	11	4	20	Standard	Unknown
A6402	One	IBS	Constipation	Female	25	25	Non_Hispanic_White	Some_college	11	2	28	Restrictive	Unknown
A6403	One	IBS	Constipation	Female	24	22.15160561	Multiracial	College_grad	9	2	26	Restrictive	Gluten_free
A6405	One	IBS	Constipation	Female	34	28.20679092	Black	High_school_grad	9	9	55	Standard	Modified_American
A6407	One	IBS	Mixed	Female	44	25.73322678	Non_Hispanic_White	Some_college	12	8	43	Restrictive	Gluten_free
A6408	One	IBS	Constipation	Female	26	25.85991478	Asian	College_grad	4	2	26	Other	Pescetarian
A6409	One	IBS	Constipation	Female	35	20.33471107	Non_Hispanic_White	College_grad	13	15	53	Restrictive	Gluten_free
A6410	One	IBS	Constipation	Female	45	19.54084778	Non_Hispanic_White	Some_college	11	11	52	Other	Vegetarian
A6411	One	IBS	Unspecified	Male	44	23.24185181	Black	Any_postgraduate_education	6	9	45	Restrictive	Lactose_free
A6414	One	IBS	Diarrhea	Female	24	19.24191856	Multiracial	Some_college	3	0	31	Standard	Modified_American
A6417	One	IBS	Diarrhea	Female	26	22.72784042	Hispanic	Some_college	11	5	52	Restrictive	Lactose_free
A6419	One	IBS	Constipation	Female	23	24.50624275	Hispanic	College_grad	7	2	32	Standard	Modified_American
A6420	One	IBS	Constipation	Female	24	32.94898987	Multiracial	College_grad	4	0	44	Standard	Modified_American
A6421	One	IBS	Constipation	Female	26	25.27930641	Hispanic	College_grad	12	5	43	Standard	Mediterranean
A6426	One	IBS	Constipation	Female	33	29	Black	Some_college	9	4	21	Restrictive	Unknown
A6427	One	IBS	Constipation	Female	28	25	Multiracial	Some_college	8	2	26	Standard	Unknown
A6428	One	IBS	Diarrhea	Female	34	22	Hispanic	Some_college	9	5	56	Standard	Modified_American
A6430	One	IBS	Constipation	Female	48	22.01007843	Hispanic	Some_college	4	0	34	Standard	Modified_American
A6432	One	IBS	Diarrhea	Male	25	21.98395348	Asian	Any_postgraduate_education	10	4	56	Standard	Modified_American
A6439	One	IBS	Mixed	Female	31	19.52656746	Hispanic	Any_postgraduate_education	14	7	39	Restrictive	FODMAPS
A6444	One	Control	Normal	Male	43	32.3564415	Hispanic	College_grad	1	0	39	Standard	Standard_American
A6447	One	IBS	Constipation	Female	52	23.93819809	Black	College_grad	2	5	26	Standard	Mediterranean
A6449	One	IBS	Mixed	Female	25	25	Hispanic	High_school_grad	10	5	37	Standard	Unknown
A6454	One	IBS	Unspecified	Female	26	23.7317276	Non_Hispanic_White	Any_postgraduate_education	2	0	37	Standard	Modified_American
A6458	One	IBS	Diarrhea	Female	28	23	Non_Hispanic_White	Some_college	13	4	26	Restrictive	Unknown
A6465	One	IBS	Diarrhea	Female	38	25	Non_Hispanic_White	Some_college	11	4	20	Restrictive	Unknown
A6470	One	IBS	Mixed	Female	30	27	Hispanic	Some_college	10	5	37	Standard	Unknown
A6480	One	IBS	Diarrhea	Female	45	20	Non_Hispanic_White	Some_college	11	4	26	Restrictive	Unknown
A6483	One	IBS	Unspecified	Female	27	22.59412384	Non_Hispanic_White	College_grad	17	6	55	Restrictive	Gluten_free
A6484	One	IBS	Mixed	Female	21	20.21526527	Non_Hispanic_White	College_grad	9	4	38	Standard	Standard_American
A6486	One	Control	Normal	Female	24	19.05102539	Non_Hispanic_White	Any_postgraduate_education	7	3	32	Other	Vegetarian
A6489	One	IBS	Diarrhea	Female	26	19.96686363	Non_Hispanic_White	Some_college	9	1	38	Restrictive	FODMAPS
A6491	One	Control	Normal	Male	26	26.01734924	Non_Hispanic_White	Any_postgraduate_education	9	7	38	Restrictive	Gluten_free
A6492	One	IBS	Constipation	Male	23	25.49546623	Hispanic	College_grad	3	3	32	Standard	Modified_American
A6494	One	IBS	Mixed	Female	24	18.79260445	Multiracial	College_grad	2	2	23	Restrictive	Gluten_free
A6495	One	IBS	Constipation	Female	20	21.98827744	Asian	Some_college	18	16	44	Standard	Modified_American
A6499	One	IBS	Diarrhea	Female	18	25.45427513	Non_Hispanic_White	Some_college	0	1	32	Standard	Modified_American
A6500	One	IBS	Diarrhea	Male	33	25.84016037	Non_Hispanic_White	College_grad	11	1	41	Restrictive	Gluten_free
A6503	One	Control	Normal	Female	28	34.55198669	Non_Hispanic_White	Some_college	2	0	28	Standard	Modified_American
A6507	One	IBS	Diarrhea	Male	26	22.69018555	Non_Hispanic_White	College_grad	5	2	27	Standard	Standard_American
A6514	One	Control	Normal	Female	34	29.31012344	Non_Hispanic_White	Any_postgraduate_education	3	0	38	Standard	Modified_American
A6518	One	Control	Normal	Male	31	25.1071434	Non_Hispanic_White	College_grad	3	1	32	Standard	Modified_American
A6520	One	Control	Normal	Male	51	23.14403343	Non_Hispanic_White	College_grad	0	0	22	Other	Vegetarian
A6524	One	Control	Normal	Female	24	26.09117889	Black	Any_postgraduate_education	3	1	55	Standard	Modified_American
A6526	One	Control	Normal	Female	31	24.53326607	Black	Any_postgraduate_education	0	0	27	Standard	Modified_American
A6530	One	IBS	Diarrhea	Female	23	23.29467392	Non_Hispanic_White	Any_postgraduate_education	8	2	54	Standard	Modified_American
A6531	One	Control	Normal	Female	22	18.80212975	Asian	High_school_grad	0	0	24	Standard	Modified_American
A6532	One	IBS	Unspecified	Female	24	23.00593185	Hispanic	Some_college	15	3	39	Restrictive	Lactose_free
A6534	One	IBS	Diarrhea	Male	29	22.29442596	Non_Hispanic_White	Any_postgraduate_education	11	7	55	Restrictive	Lactose_free
A6535	One	IBS	Unspecified	Male	60	25.32857895	Non_Hispanic_White	College_grad	2	0	29	Standard	Mediterranean
A6537	One	IBS	Constipation	Female	29	23.07828331	Black	Some_college	6	0	31.57894707	Standard	Modified_American
A6538	One	IBS	Constipation	Female	21	25.01555252	Hispanic	College_grad	10	3	41	Restrictive	Gluten_free
A6539	One	IBS	Diarrhea	Female	20	20.78204727	Hispanic	Some_college	9	5	52	Standard	Standard_American
A6541	One	Control	Normal	Female	23	30.28131104	Non_Hispanic_White	Some_college	0	0	28	Restrictive	Lactose_free
A6542	One	Control	Normal	Female	36	21.63076973	Non_Hispanic_White	College_grad	8	2	25	Other	Vegetarian
A6557	One	Control	Normal	Female	22	19.00410843	Non_Hispanic_White	Any_postgraduate_education	2	2	24	Restrictive	Lactose_free
A6558	One	IBS	Diarrhea	Male	26	22.64679718	Non_Hispanic_White	College_grad	11	14	66	Other	Pescetarian
A6564	One	IBS	Constipation	Female	19	20.96520805	Black	Some_high_school	1	4	26	Restrictive	Lactose_free
A6566	One	IBS	Mixed	Female	34	24.79717827	Asian	Any_postgraduate_education	10	8	51	Restrictive	Lactose_free
A6571	One	Control	Normal	Male	21	29.73722076	Non_Hispanic_White	Some_college	11	4	38	Restrictive	FODMAPS
A6573	One	IBS	Mixed	Male	50	29.28473282	Hispanic	Any_postgraduate_education	10	6	29	Standard	Standard_American
A6575	One	IBS	Constipation	Female	26	20.19198799	Hispanic	College_grad	18	2	61	Standard	Modified_American
A6578	One	IBS	Diarrhea	Male	19	24.8535347	Asian	Some_college	5	1	43	Restrictive	Lactose_free
A6579	One	IBS	Constipation	Female	19	22.62911224	Multiracial	Some_college	12	0	34	Restrictive	FODMAPS
A6587	One	Control	Normal	Male	20	23.62162209	Black	Some_college	4	0	25	Standard	Standard_American
A6595	Three	Control	Normal	Male	45	29.8138485	Non_Hispanic_White	College_grad	0	0	26	Standard	Modified_American
A6597	Three	Control	Normal	Male	24	27.5659256	Multiracial	College_grad	3	0	26.31579018	Standard	Standard_American
A6607	Three	Control	Normal	Male	24	25.9389019	Multiracial	College_grad	4	1	31	Standard	Modified_American
A6619	Three	Control	Normal	Male	21	29.28514099	Asian	College_grad	13	8	41	Standard	Modified_American
A6623	Three	Control	Normal	Female	48	34.92292404	Hispanic	Some_high_school	0	0	20	Standard	Standard_American
A6644	Three	Control	Normal	Female	33	29.33478355	Multiracial	College_grad	11	9	27	Standard	Modified_American
A6649	Three	Control	Normal	Female	53	29.33496857	Black	Some_college	1	0	34	Standard	Modified_American
A6655	Three	Control	Normal	Female	19	26.6027832	Asian	Some_college	0	1	33	Standard	Modified_American
A6661	Three	Control	Normal	Female	28	26.54197884	Non_Hispanic_White	Some_college	1	0	35	Standard	Mediterranean
A6668	Three	Control	Normal	Male	28	29.52478218	Non_Hispanic_White	Any_postgraduate_education	3	0	34	Standard	Mediterranean
A6669	Three	Control	Normal	Female	30	32.34347153	Hispanic	Some_college	2	1	27	Standard	Modified_American
A6673	Three	Control	Normal	Female	40	25.87285423	Asian	College_grad	0	0	20	Standard	Standard_American
A6674	Three	Control	Normal	Female	34	25.95541	Multiracial	Any_postgraduate_education	9	3	37	Standard	Modified_American
A6681	Three	Control	Normal	Female	51	28.47500801	Hispanic	Some_college	3	2	30	Standard	Standard_American
A6686	Three	Control	Normal	Female	38	31.97105789	Hispanic	College_grad	5	2	27	Restrictive	Gluten_free
A6690	Three	Control	Normal	Female	45	25.32464027	Asian	Any_postgraduate_education	3	5	29	Standard	Modified_American
A6695	Three	Control	Normal	Female	45	27.38489151	Asian	College_grad	0	1	23	Standard	Modified_American
A6699	Three	Control	Normal	Male	18	29.41984749	Hispanic	High_school_grad	3	2	22	Standard	Modified_American
A6704	Three	Control	Normal	Female	30	33.94458008	Asian	Any_postgraduate_education	4	4	39	Standard	Standard_American
A6713	Three	Control	Normal	Female	34	29.2611866	Hispanic	College_grad	3	1	26	Standard	Standard_American
A6739	Three	Control	Normal	Male	23	30.67488289	Multiracial	College_grad	6	0	25	Standard	Modified_American
A6748	Three	Control	Normal	Male	28	30.66345215	Hispanic	Any_postgraduate_education	4	1	37	Standard	Modified_American
A6749	Three	Control	Normal	Female	25	32.50688553	Hispanic	Some_college	6	4	37	Standard	Modified_American
A6757	Three	Control	Normal	Female	22	34.10175323	Multiracial	College_grad	5	0	20	Standard	Modified_American
A6759	Three	Control	Normal	Female	33	30.99647331	Hispanic	College_grad	3	1	29.47368431	Standard	Modified_American
A6772	Three	Control	Normal	Female	54	34.6986618	Black	Any_postgraduate_education	0	0	25	Standard	Standard_American
A6779	Three	Control	Normal	Female	47	32.23633194	Hispanic	Some_college	3	5	35	Standard	Modified_American
A6781	Three	Control	Normal	Female	28	27.18821144	Non_Hispanic_White	Some_college	1	0	29	Other	Paleo
A6782	Three	Control	Normal	Female	31	31.8804245	Hispanic	College_grad	13	3	27	Standard	Standard_American
A6797	Three	Control	Normal	Female	22	29.48440361	Hispanic	College_grad	7	2	36	Standard	Mediterranean
A6801	Three	Control	Normal	Male	21	29.00694275	Non_Hispanic_White	Some_college	0	0	23	Standard	Standard_American
A6802	Three	Control	Normal	Male	30	30.59674644	Non_Hispanic_White	Any_postgraduate_education	1	0	21	Standard	Modified_American
A6803	Three	Control	Normal	Male	21	24.79885674	Hispanic	Some_college	0	0	25	Standard	Modified_American
A6812	Three	Control	Normal	Female	21	27.1367569	Asian	College_grad	0	1	22	Standard	Standard_American
A6815	Three	Control	Normal	Female	21	27.27689552	Asian	College_grad	5	1	42	Standard	Standard_American
A6820	Three	Control	Normal	Female	54	28.23571205	Asian	College_grad	0	0	36	Standard	Modified_American
A6822	Three	Control	Normal	Female	50	29.27552605	Black	Any_postgraduate_education	0	0	26	Restrictive	Lactose_free
A6831	Three	Control	Normal	Female	31	30.60000038	Non_Hispanic_White	Any_postgraduate_education	1	0	35	Other	Vegan
A6844	Three	Control	Normal	Female	28	31.8820858	Hispanic	College_grad	4	2	29	Other	Vegetarian
A6851	Three	Control	Normal	Female	20	30.30980873	Asian	Some_college	8	4	47	Standard	Standard_American
A6861	Three	Control	Normal	Female	37	25.64011574	Hispanic	Any_postgraduate_education	2	0	25	Restrictive	Gluten_free
A6865	Three	Control	Normal	Female	25	30.00627518	Hispanic	Any_postgraduate_education	9	4	41	Other	Vegetarian
A6867	Three	Control	Normal	Female	23	33.78305435	Hispanic	College_grad	4	4	48	Standard	Modified_American
A6872	Three	Control	Normal	Female	54	29.05023384	Black	Some_college	1	0	23	Standard	Mediterranean
A6879	Three	Control	Normal	Female	20	29.43779373	Asian	Some_college	8	0	40	Standard	Standard_American
A6886	Three	Control	Normal	Female	53	31.50473976	Hispanic	Any_postgraduate_education	11	13	60	Restrictive	Lactose_free
A6887	Three	Control	Normal	Female	48	29.40923691	Non_Hispanic_White	Any_postgraduate_education	2	0	24	Other	Vegetarian
A6895	Three	Control	Normal	Female	19	28.49072266	Hispanic	High_school_grad	5	2	27	Restrictive	Lactose_free
A6904	Three	Control	Normal	Male	47	30.39863014	Non_Hispanic_White	Any_postgraduate_education	3	1	28	Standard	Modified_American
A6908	Three	Control	Normal	Female	38	29.7093029	Asian	Any_postgraduate_education	8	5	43	Standard	Standard_American
A6921	Three	Control	Normal	Female	21	32.49370575	Hispanic	College_grad	8	4	42	Standard	Standard_American
A6937	Three	Control	Normal	Male	27	29.63462067	Hispanic	High_school_grad	6	3	34	Standard	Modified_American
A6942	Three	Control	Normal	Male	30	27.87569618	Non_Hispanic_White	Any_postgraduate_education	8	2	40	Standard	Modified_American
A6945	Three	Control	Normal	Male	45	33.83707428	Non_Hispanic_White	Any_postgraduate_education	4	1	24	Standard	Standard_American
A6949	Three	Control	Normal	Male	32	25.60092545	Non_Hispanic_White	Any_postgraduate_education	1	2	24	Standard	Mediterranean
A6951	Three	Control	Normal	Female	20	25.7008152	Multiracial	Some_college	0	0	22	Other	Pescetarian
A6952	Three	Control	Normal	Male	23	26.99459076	Hispanic	Some_college	5	0	44	Standard	Modified_American
A6954	Three	Control	Normal	Male	26	26.87863541	Non_Hispanic_White	College_grad	3	3	25	Standard	Mediterranean
A6957	Three	Control	Normal	Male	25	33.67993927	Non_Hispanic_White	Any_postgraduate_education	5	2	36	Standard	Standard_American
A6964	Three	Control	Normal	Female	24	26.18120766	Non_Hispanic_White	Any_postgraduate_education	5	2	35	Standard	Modified_American
A6971	Three	Control	Normal	Female	19	33.38645935	Multiracial	Some_college	11	5	53	Standard	Standard_American
A6974	Three	Control	Normal	Male	50	31.46947289	Non_Hispanic_White	College_grad	2	1	33	Restrictive	Gluten_free
A6990	Three	Control	Normal	Female	41	32.31847382	Black	College_grad	2	0	22	Standard	Standard_American
A6991	Three	Control	Normal	Female	27	24.3821907	Asian	Any_postgraduate_education	2	1	36	Standard	Modified_American
A6995	Three	Control	Normal	Male	20	31.73756981	Black	Some_college	8	6	42	Standard	Standard_American
A7000	Three	Control	Normal	Male	44	32.13946915	Hispanic	College_grad	4	1	21	Standard	Modified_American
A7003	Three	Control	Normal	Female	20	31.66589355	Non_Hispanic_White	High_school_grad	2	0	24	Standard	Modified_American
A7010	Three	Control	Normal	Male	32	34.79986572	Multiracial	Any_postgraduate_education	10	10	50	Standard	Standard_American
A7013	Three	Control	Normal	Male	27	27.71545982	Hispanic	College_grad	12	4	61	Standard	Mediterranean
A7016	Three	Control	Normal	Male	19	29.56032753	Asian	Some_college	3	1	34	Standard	Modified_American
A7025	Three	Control	Normal	Female	33	25.27993011	Non_Hispanic_White	Any_postgraduate_education	7	0	39	Standard	Mediterranean
A7036	Three	Control	Normal	Female	32	29.88847923	Multiracial	College_grad	10	7	25	Other	Pescetarian
A7061	Three	Control	Normal	Female	20	27.74187851	Multiracial	Any_postgraduate_education	11	5	51	Standard	Modified_American
A7065	Three	Control	Normal	Female	44	25.59423065	Hispanic	Any_postgraduate_education	2	1	29	Restrictive	Gluten_free
