# Supplementary material for: Multi-omics profiles of the intestinal microbiome in irritable bowel syndrome and its bowel habit subtypes
Source: Microbiome. 2023 Jan 10;11:5. doi: 10.1186/s40168-022-01450-5 (PMC9830758; doi:10.1186/s40168-022-01450-5)
Supplement: Supplementary file 5 — Additional file 4. [file 40168_2022_1450_MOESM4_ESM.csv]

SampleID_metatranscriptomics	Patient	Batch_metatranscriptomics	Group	BH	Sex	Age	BMI	Race	Education	HAD_Anxiety	HAD_Depression	STAI_Tanxiety	Diet_Category	Diet_Pattern
1UCLA_163	B1551F	2019_03	IBS	Mixed	Female	58	25.39999962	Non_Hispanic_White	Some_college	9	4	15	Standard	Modified_American
1UCLA_168	B1557E	2019_03	IBS	Diarrhea	Female	43	28.79999924	Non_Hispanic_White	Some_college	6	1	26	Standard	Standard_American
1UCLA_292	B1558C	2019_03	IBS	Constipation	Female	20	20.20000076	Non_Hispanic_White	Some_college	7	3	21	Restrictive	Gluten_free
1UCLA_151	B1560G	2019_03	IBS	Diarrhea	Female	52	18.60000038	Non_Hispanic_White	Some_college	11	1	26	Standard	Mediterranean
1UCLA_271	B1562C	2019_03	IBS	Diarrhea	Female	62	31	Non_Hispanic_White	Some_college	3	1	17	Other	Vegetarian
1UCLA_242	B1565I	2019_03	IBS	Constipation	Female	34	21	Non_Hispanic_White	Some_college	8	3	20	Other	Vegetarian
1UCLA_269	B1566F	2019_03	IBS	Constipation	Female	47	28.60000038	Non_Hispanic_White	Some_college	9	2	20	Standard	Modified_American
1UCLA_255	B1568B	2019_03	IBS	Constipation	Female	21	24.89999962	Non_Hispanic_White	Some_college	9	4	22	Standard	Standard_American
1UCLA_105	B1569L	2019_03	IBS	Constipation	Female	25	27.79999924	Non_Hispanic_White	Some_college	10	4	21	Standard	Standard_American
1UCLA_270	B1575H	2019_03	IBS	Diarrhea	Female	26	21.5	Non_Hispanic_White	Some_college	6	1	23	Standard	Modified_American
1UCLA_289	B1583K	2019_03	IBS	Constipation	Female	34	28.20000076	Black	High_school_grad	7	2	16	Restrictive	Gluten_free
1UCLA_265	B1585G	2019_03	IBS	Diarrhea	Female	68	33.5	Non_Hispanic_White	Some_college	6	1	18	Standard	Modified_American
1UCLA_190	B1587B	2019_03	IBS	Mixed	Female	51	27.79999924	Non_Hispanic_White	Some_college	9	4	13	Standard	Standard_American
1UCLA_259	B1594H	2019_03	IBS	Constipation	Female	52	29	Non_Hispanic_White	Some_college	11	3	32	Restrictive	Lactose_free
1UCLA_171	B1596C	2019_03	IBS	Diarrhea	Female	55	25.10000038	Non_Hispanic_White	High_school_grad	6	1	15	Standard	Modified_American
1UCLA_178	B1597A	2019_03	IBS	Diarrhea	Male	33	25	Non_Hispanic_White	Any_postgraduate_education	5	2	24	Standard	Standard_American
1UCLA_138	B1599I	2019_03	IBS	Diarrhea	Female	54	29.10000038	Black	Some_college	4	1	21	Standard	Standard_American
1UCLA_167	B1601H	2019_03	IBS	Diarrhea	Female	30	20.20000076	Non_Hispanic_White	Some_college	11	4	16	Restrictive	Gluten_free
1UCLA_125	B1603D	2019_03	IBS	Mixed	Female	53	29.20000076	Non_Hispanic_White	Some_college	12	4	14	Standard	Standard_American
1UCLA_139	B1606I	2019_03	IBS	Unspecified	Female	65	16.70000076	Non_Hispanic_White	Some_college	9	2	22	Restrictive	Gluten_free
1UCLA_210	B1607G	2019_03	IBS	Constipation	Female	47	29.29999924	Hispanic	Some_college	6	4	23	Restrictive	Gluten_free
1UCLA_229	B1610I	2019_03	IBS	Diarrhea	Female	51	23.20000076	Non_Hispanic_White	Some_college	11	2	30	Restrictive	Lactose_free
1UCLA_157	B1612E	2019_03	IBS	Diarrhea	Female	57	21.29999924	Non_Hispanic_White	High_school_grad	7	2	18	Restrictive	Gluten_free
1UCLA_158	B1614A	2019_03	IBS	Diarrhea	Male	39	33.70000076	Non_Hispanic_White	Any_postgraduate_education	6	5	27	Standard	Mediterranean
1UCLA_246	B1616H	2019_03	IBS	Diarrhea	Male	55	30.20000076	Non_Hispanic_White	Any_postgraduate_education	6	1	20	Standard	Modified_American
1UCLA_230	B1617F	2019_03	IBS	Constipation	Female	26	16.70000076	Non_Hispanic_White	College_grad	9	2	26	Restrictive	Gluten_free
1UCLA_120	B1618D	2019_03	IBS	Constipation	Female	43	25.70000076	Non_Hispanic_White	Some_college	12	4	28	Standard	Mediterranean
1UCLA_276	B1620H	2019_03	IBS	Constipation	Male	40	21.89999962	Non_Hispanic_White	Any_postgraduate_education	9	3	16	Other	Paleo
1UCLA_254	B1623B	2019_03	IBS	Diarrhea	Male	40	29.39999962	Non_Hispanic_White	Some_college	11	5	19	Restrictive	Lactose_free
1UCLA_172	B1624L	2019_03	IBS	Constipation	Female	40	29.79999924	Non_Hispanic_White	Some_college	12	4	37	Standard	Modified_American
1UCLA_150	B1625J	2019_03	IBS	Constipation	Male	37	23.79999924	Non_Hispanic_White	Any_postgraduate_education	11	4	23	Standard	Modified_American
1UCLA_281	B1626G	2019_03	IBS	Diarrhea	Female	53	32.40000153	Non_Hispanic_White	Some_college	4	1	21	Standard	Standard_American
1UCLA_238	B1627E	2019_03	IBS	Diarrhea	Male	24	24.29999924	Multiracial	Any_postgraduate_education	6	3	30	Standard	Modified_American
1UCLA_256	B1628C	2019_03	IBS	Mixed	Female	46	17.70000076	Non_Hispanic_White	Some_college	12	7	26	Restrictive	Gluten_free
1UCLA_275	B1630G	2019_03	IBS	Constipation	Female	47	23.29999924	Non_Hispanic_White	Some_college	11	4	11	Restrictive	Gluten_free
1UCLA_133	B1631E	2019_03	IBS	Diarrhea	Female	22	32.90000153	Non_Hispanic_White	Some_college	6	1	15	Standard	Standard_American
1UCLA_248	B1634K	2019_03	IBS	Constipation	Male	51	27.10000038	Non_Hispanic_White	Some_college	9	4	12	Standard	Standard_American
1UCLA_195	B1635I	2019_03	IBS	Diarrhea	Female	41	25.10000038	Hispanic	High_school_grad	4	2	15	Standard	Mediterranean
1UCLA_144	B1636F	2019_03	IBS	Diarrhea	Female	69	18.60000038	Black	Some_college	11	3	30	Restrictive	Unknown
1UCLA_127	B1638B	2019_03	IBS	Diarrhea	Male	51	21.89999962	Non_Hispanic_White	High_school_grad	11	5	36	Restrictive	Lactose_free
1UCLA_165	B1639L	2019_03	IBS	Diarrhea	Female	27	21.29999924	Non_Hispanic_White	High_school_grad	7	1	22	Restrictive	Gluten_free
1UCLA_142	A4588	2019_03	Control	Normal	Male	60	33.14316559	Hispanic	College_grad	5	2	26	Standard	Mediterranean
1UCLA_451	A4823	2019_06	IBS	Unspecified	Female	43	20.16412926	Asian	College_grad	7	7	43	Standard	Modified_American
1UCLA_137	A4954	2019_03	Control	Normal	Female	29	20.90047836	Multiracial	Any_postgraduate_education	13	5	52	Other	Pescetarian
1UCLA_308	A5413	2019_06	Control	Normal	Female	35	27.29460907	Non_Hispanic_White	Any_postgraduate_education	1	1	26	Standard	Mediterranean
1UCLA_131	A5505	2019_03	Control	Normal	Female	57	19.59297371	Non_Hispanic_White	Some_college	8	2	33	Standard	Mediterranean
1UCLA_410	A5634	2019_06	IBS	Diarrhea	Female	37	20.64634895	Asian	Any_postgraduate_education	8	6	47	Standard	Modified_American
1UCLA_003	A5703	2019_03	IBS	Diarrhea	Male	52	29.99310303	Non_Hispanic_White	Any_postgraduate_education	1	0	26	Standard	Modified_American
1UCLA_353	A5706	2019_06	IBS	Unspecified	Male	39	30.0405407	Multiracial	College_grad	10	6	46	Restrictive	Gluten_free
1UCLA_402	A5747	2019_06	IBS	Diarrhea	Female	24	21.14167976	Hispanic	Any_postgraduate_education	4	1	34	Restrictive	Lactose_free
1UCLA_106	A5837	2019_03	IBS	Diarrhea	Male	41	22.11917686	Hispanic	Some_college	6	3	47	Other	Pescetarian
1UCLA_205	A5839	2019_03	IBS	Mixed	Male	56	25.85540581	Non_Hispanic_White	Any_postgraduate_education	2	0	25	Restrictive	Lactose_free
1UCLA_174	A5972	2019_03	Control	Normal	Male	30	22.94001007	Asian	Any_postgraduate_education	5	1	30	Other	Vegetarian
1UCLA_053	A6011	2019_03	IBS	Mixed	Female	28	21.29150963	Non_Hispanic_White	Any_postgraduate_education	14	2	42	Restrictive	Lactose_free
1UCLA_444	A6018	2019_06	IBS	Diarrhea	Female	29	25.04286957	Hispanic	Any_postgraduate_education	12	8	35	Restrictive	Lactose_free
1UCLA_247	A6049	2019_03	IBS	Diarrhea	Male	21	24.16417313	Non_Hispanic_White	Some_college	6	7	41	Standard	Modified_American
1UCLA_215	A6066	2019_03	Control	Normal	Male	22	28.58857346	Non_Hispanic_White	College_grad	1	0	30	Standard	Modified_American
1UCLA_218	A6069	2019_03	Control	Normal	Male	44	25.23730278	Non_Hispanic_White	Some_college	4	3	31	Standard	Modified_American
1UCLA_394	A6074	2019_06	IBS	Constipation	Female	20	25.2377739	Non_Hispanic_White	Some_college	14	7	61	Restrictive	Gluten_free
1UCLA_466	A6082	2019_06	Control	Normal	Female	33	33.47411346	Black	Some_college	7	3	30	Standard	Standard_American
1UCLA_222	A6083	2019_03	Control	Normal	Male	35	31.46623421	Non_Hispanic_White	College_grad	1	1	39	Standard	Standard_American
1UCLA_203	A6087	2019_03	Control	Normal	Male	23	22.55112457	Asian	College_grad	1	4	32	Standard	Standard_American
1UCLA_182	A6089	2019_03	IBS	Diarrhea	Male	25	29.45112419	Asian	Any_postgraduate_education	9	6	46	Other	Unknown
1UCLA_462	A6093	2019_06	IBS	Diarrhea	Female	21	20.54923058	Non_Hispanic_White	Some_college	5	1	35	Restrictive	Lactose_free
1UCLA_217	A6095	2019_03	IBS	Diarrhea	Male	19	24.20798874	Asian	High_school_grad	6	2	42	Standard	Modified_American
1UCLA_009	A6099	2019_03	IBS	Diarrhea	Male	26	26.19498062	Non_Hispanic_White	Any_postgraduate_education	1	1	40	Standard	Modified_American
1UCLA_224	A6105	2019_03	Control	Normal	Female	18	24.22646332	Hispanic	Some_college	4	4	48	Standard	Modified_American
1UCLA_472	A6114	2019_06	IBS	Mixed	Female	30	18.2366848	Non_Hispanic_White	Any_postgraduate_education	0	1	24	Standard	Modified_American
1UCLA_078	A6115	2019_03	IBS	Mixed	Male	31	25.22973633	Asian	College_grad	16	7	52	Standard	Standard_American
1UCLA_096	A6116	2019_03	IBS	Diarrhea	Male	31	24.25864792	Hispanic	Any_postgraduate_education	10	2	53	Standard	Modified_American
1UCLA_317	A6118	2019_06	IBS	Constipation	Female	50	30.84591866	Black	Any_postgraduate_education	3	1	27	Restrictive	Lactose_free
1UCLA_401	A6119	2019_06	IBS	Diarrhea	Female	33	20.33471107	Hispanic	Any_postgraduate_education	12	4	35	Restrictive	Gluten_free
1UCLA_152	A6122	2019_03	Control	Normal	Male	23	19.43035698	Hispanic	College_grad	3	1	27	Standard	Standard_American
1UCLA_404	A6125	2019_06	IBS	Diarrhea	Male	27	21.46079445	Non_Hispanic_White	Any_postgraduate_education	16	10	50	Standard	Modified_American
1UCLA_312	A6126	2019_06	IBS	Constipation	Male	39	22.99549675	Multiracial	Any_postgraduate_education	6	6	44	Restrictive	Lactose_free
1UCLA_306	A6131	2019_06	IBS	Unspecified	Female	44	27.99887085	Black	Some_college	7	3	29	Standard	Modified_American
1UCLA_417	A6133	2019_06	IBS	Constipation	Female	20	21.48818016	Asian	Some_college	1	2	20	Standard	Modified_American
1UCLA_327	A6136	2019_06	IBS	Constipation	Female	47	27.19771767	Non_Hispanic_White	Some_college	18	10	53	Other	Paleo
1UCLA_091	A6137	2019_03	Control	Normal	Female	20	20.90852356	Asian	High_school_grad	7	4	29	Standard	Modified_American
1UCLA_258	A6142	2019_03	Control	Normal	Female	20	22.70000076	Asian	Some_college	8	1	49	Other	Vegan
1UCLA_262	A6145	2019_03	Control	Normal	Female	18	21.21985817	Hispanic	Some_college	4	0	31	Standard	Modified_American
1UCLA_080	A6146	2019_03	Control	Normal	Female	32	20.63242531	Asian	Any_postgraduate_education	3	0	29	Standard	Mediterranean
1UCLA_395	A6147	2019_06	IBS	Constipation	Female	20	22.17358398	Non_Hispanic_White	Some_college	2	5	37	Standard	Modified_American
1UCLA_241	A6154	2019_03	Control	Normal	Male	30	33.26206207	Hispanic	College_grad	4	2	28	Standard	Modified_American
1UCLA_407	A6157	2019_06	IBS	Constipation	Female	34	19.36639214	Hispanic	College_grad	7	1	41	Standard	Modified_American
1UCLA_448	A6163	2019_06	IBS	Constipation	Female	18	21.88814163	Non_Hispanic_White	Some_college	11	3	52	Other	Vegetarian
1UCLA_209	A6165	2019_03	IBS	Constipation	Female	18	25.33769608	Non_Hispanic_White	Some_college	3	2	46	Other	Pescetarian
1UCLA_201	A6170	2019_03	Control	Normal	Female	23	26.92265129	Hispanic	College_grad	5	0	33	Standard	Modified_American
1UCLA_443	A6185	2019_06	IBS	Constipation	Female	34	19.13491058	Non_Hispanic_White	Some_high_school	9	4	55	Restrictive	Gluten_free
1UCLA_304	A6187	2019_06	IBS	Diarrhea	Male	34	22.23775482	Non_Hispanic_White	Some_college	14	4	32	Standard	Standard_American
1UCLA_422	A6188	2019_06	IBS	Mixed	Female	32	19.41902351	Non_Hispanic_White	College_grad	12	8	54	Restrictive	Lactose_free
1UCLA_313	A6190	2019_06	IBS	Constipation	Female	21	21.28527832	Hispanic	High_school_grad	10	2	64.21052551	Restrictive	FODMAPS
1UCLA_405	A6191	2019_06	IBS	Constipation	Female	24	20.82850266	Non_Hispanic_White	College_grad	9	5	44	Standard	Unknown
1UCLA_390	A6199	2019_06	IBS	Diarrhea	Female	24	26.25952148	Non_Hispanic_White	College_grad	7	3	38	Restrictive	FODMAPS
1UCLA_474	A6202	2019_06	IBS	Diarrhea	Male	38	34.06539536	Non_Hispanic_White	College_grad	9	5	41	Restrictive	Lactose_free
1UCLA_310	A6203	2019_06	IBS	Diarrhea	Male	30	16.59168816	Asian	Any_postgraduate_education	7	8	45	Restrictive	Lactose_free
1UCLA_300	A6208	2019_03	Control	Normal	Male	24	27.36135483	Non_Hispanic_White	Any_postgraduate_education	2	2	26	Standard	Modified_American
1UCLA_067	A6210	2019_03	IBS	Constipation	Male	29	22.14829063	Non_Hispanic_White	Any_postgraduate_education	13	3	47	Restrictive	Gluten_free
1UCLA_283	A6214	2019_03	IBS	Diarrhea	Male	32	32.00286865	Hispanic	Some_college	5	2	31.57894707	Standard	Standard_American
1UCLA_263	A6215	2019_03	Control	Normal	Female	33	25.51628685	Hispanic	Any_postgraduate_education	5	0	41	Standard	Standard_American
1UCLA_122	A6222	2019_03	Control	Normal	Female	27	18.92832947	Hispanic	Some_college	0	0	21	Standard	Mediterranean
1UCLA_282	A6236	2019_03	Control	Normal	Male	21	23.70156288	Asian	Some_college	9	9	52	Other	Paleo
1UCLA_075	A6237	2019_03	Control	Normal	Male	21	25.39718628	Non_Hispanic_White	Any_postgraduate_education	0	0	22	Standard	Modified_American
1UCLA_227	A6238	2019_03	Control	Normal	Male	25	23.62318611	Non_Hispanic_White	Any_postgraduate_education	3	3	38	Standard	Modified_American
1UCLA_418	A6243	2019_06	IBS	Constipation	Male	29	23.6207428	Hispanic	High_school_grad	12	9	63	Standard	Standard_American
1UCLA_260	A6253	2019_03	IBS	Diarrhea	Male	27	22.10185623	Hispanic	Any_postgraduate_education	1	0	29	Standard	Standard_American
1UCLA_420	A6257	2019_06	IBS	Diarrhea	Male	39	28.54291153	Non_Hispanic_White	High_school_grad	2	1	21	Standard	Standard_American
1UCLA_446	A6259	2019_06	IBS	Constipation	Female	19	23.38494873	Hispanic	Some_college	18	1	61	Restrictive	Lactose_free
1UCLA_228	A6271	2019_03	Control	Normal	Female	41	27.24947929	Hispanic	High_school_grad	9	7	47	Standard	Modified_American
1UCLA_305	A6297	2019_06	IBS	Constipation	Female	19	20.84298134	Non_Hispanic_White	Some_college	7	2	36	Standard	Modified_American
1UCLA_034	A6299	2019_03	IBS	Mixed	Female	45	24	Hispanic	High_school_grad	10	7	36	Standard	Modified_American
1UCLA_338	A6309	2019_06	IBS	Constipation	Female	42	26.43115234	Non_Hispanic_White	Any_postgraduate_education	10	2	30.52631569	Standard	Mediterranean
1UCLA_321	A6312	2019_06	IBS	Unspecified	Female	29	24.16286659	Non_Hispanic_White	College_grad	4	3	40	Other	Vegetarian
1UCLA_329	A6316	2019_06	IBS	Mixed	Male	32	24.54433632	Non_Hispanic_White	Any_postgraduate_education	8	11	47	Standard	Standard_American
1UCLA_411	A6319	2019_06	IBS	Mixed	Male	25	23.30957222	Hispanic	College_grad	7	7	41	Standard	Modified_American
1UCLA_318	A6324	2019_06	IBS	Mixed	Female	40	28.3391552	Hispanic	Some_college	10	5	43	Standard	Modified_American
1UCLA_001	A6330	2019_03	Control	Normal	Male	52	29.26582527	Black	High_school_grad	1	3	32	Restrictive	Lactose_free
1UCLA_084	A6336	2019_03	Control	Normal	Male	51	32.43870544	Asian	Some_college	4	0	42	Standard	Standard_American
1UCLA_100	A6341	2019_03	IBS	Mixed	Male	21	25.01492119	Hispanic	Some_college	7	5	45	Standard	Modified_American
1UCLA_213	A6348	2019_03	IBS	Mixed	Female	40	30.61585808	Hispanic	College_grad	10	7	45	Standard	Modified_American
1UCLA_424	A6350	2019_06	IBS	Unspecified	Male	52	25.46969604	Non_Hispanic_White	Any_postgraduate_education	12	9	41	Restrictive	Lactose_free
1UCLA_486	A6354	2019_06	IBS	Unspecified	Female	46	23.45261955	Non_Hispanic_White	Any_postgraduate_education	7	1	32	Restrictive	Gluten_free
1UCLA_319	A6357	2019_06	IBS	Mixed	Female	35	26.61998558	Hispanic	Some_college	0	0	30	Restrictive	Gluten_free
1UCLA_463	A6358	2019_06	IBS	Diarrhea	Female	28	23.92060471	Hispanic	College_grad	16	9	37	Standard	Mediterranean
1UCLA_303	A6371	2019_06	IBS	Mixed	Female	26	20.52104187	Non_Hispanic_White	College_grad	13	4	42	Standard	Modified_American
1UCLA_086	A6376	2019_03	Control	Normal	Male	18	23.55767441	Hispanic	College_grad	1	0	31	Standard	Modified_American
1UCLA_457	A6379	2019_06	IBS	Diarrhea	Female	20	24.34958458	Non_Hispanic_White	Some_college	6	0	31	Restrictive	Lactose_free
1UCLA_406	A6396	2019_06	IBS	Diarrhea	Female	55	19.20500374	Non_Hispanic_White	Any_postgraduate_education	15	0	37	Other	Vegan
1UCLA_143	A6403	2019_03	IBS	Constipation	Female	24	22.15160561	Multiracial	College_grad	9	2	26	Restrictive	Gluten_free
1UCLA_047	A6405	2019_03	IBS	Constipation	Female	34	28.20679092	Black	High_school_grad	9	9	55	Standard	Modified_American
1UCLA_032	A6407	2019_03	IBS	Mixed	Female	44	25.73322678	Non_Hispanic_White	Some_college	12	8	43	Restrictive	Gluten_free
1UCLA_485	A6409	2019_06	IBS	Constipation	Female	35	20.33471107	Non_Hispanic_White	College_grad	13	15	53	Restrictive	Gluten_free
1UCLA_332	A6410	2019_06	IBS	Constipation	Female	45	19.54084778	Non_Hispanic_White	Some_college	11	11	52	Other	Vegetarian
1UCLA_026	A6411	2019_03	IBS	Unspecified	Male	44	23.24185181	Black	Any_postgraduate_education	6	9	45	Restrictive	Lactose_free
1UCLA_470	A6414	2019_06	IBS	Diarrhea	Female	24	19.24191856	Multiracial	Some_college	3	0	31	Standard	Modified_American
1UCLA_325	A6419	2019_06	IBS	Constipation	Female	23	24.50624275	Hispanic	College_grad	7	2	32	Standard	Modified_American
1UCLA_028	A6420	2019_03	IBS	Constipation	Female	24	32.94898987	Multiracial	College_grad	4	0	44	Standard	Modified_American
1UCLA_415	A6421	2019_06	IBS	Constipation	Female	26	25.27930641	Hispanic	College_grad	12	5	43	Standard	Mediterranean
1UCLA_061	A6428	2019_03	IBS	Diarrhea	Female	34	22	Hispanic	Some_college	9	5	56	Standard	Modified_American
1UCLA_315	A6430	2019_06	IBS	Constipation	Female	48	22.01007843	Hispanic	Some_college	4	0	34	Standard	Modified_American
1UCLA_074	A6432	2019_03	IBS	Diarrhea	Male	25	21.98395348	Asian	Any_postgraduate_education	10	4	56	Standard	Modified_American
1UCLA_396	A6439	2019_06	IBS	Mixed	Female	31	19.52656746	Hispanic	Any_postgraduate_education	14	7	39	Restrictive	FODMAPS
1UCLA_114	A6444	2019_03	Control	Normal	Male	43	32.3564415	Hispanic	College_grad	1	0	39	Standard	Standard_American
1UCLA_382	A6447	2019_06	IBS	Constipation	Female	52	23.93819809	Black	College_grad	2	5	26	Standard	Mediterranean
1UCLA_458	A6454	2019_06	IBS	Unspecified	Female	26	23.7317276	Non_Hispanic_White	Any_postgraduate_education	2	0	37	Standard	Modified_American
1UCLA_469	A6483	2019_06	IBS	Unspecified	Female	27	22.59412384	Non_Hispanic_White	College_grad	17	6	55	Restrictive	Gluten_free
1UCLA_385	A6484	2019_06	IBS	Mixed	Female	21	20.21526527	Non_Hispanic_White	College_grad	9	4	38	Standard	Standard_American
1UCLA_427	A6489	2019_06	IBS	Diarrhea	Female	26	19.96686363	Non_Hispanic_White	Some_college	9	1	38	Restrictive	FODMAPS
1UCLA_216	A6491	2019_03	Control	Normal	Male	26	26.01734924	Non_Hispanic_White	Any_postgraduate_education	9	7	38	Restrictive	Gluten_free
1UCLA_460	A6492	2019_06	IBS	Constipation	Male	23	25.49546623	Hispanic	College_grad	3	3	32	Standard	Modified_American
1UCLA_170	A6494	2019_03	IBS	Mixed	Female	24	18.79260445	Multiracial	College_grad	2	2	23	Restrictive	Gluten_free
1UCLA_134	A6499	2019_03	IBS	Diarrhea	Female	18	25.45427513	Non_Hispanic_White	Some_college	0	1	32	Standard	Modified_American
1UCLA_403	A6500	2019_06	IBS	Diarrhea	Male	33	25.84016037	Non_Hispanic_White	College_grad	11	1	41	Restrictive	Gluten_free
1UCLA_140	A6507	2019_03	IBS	Diarrhea	Male	26	22.69018555	Non_Hispanic_White	College_grad	5	2	27	Standard	Standard_American
1UCLA_036	A6508	2019_03	IBS	Mixed	Female	23	23.07828331	Non_Hispanic_White	College_grad	1	0	37	Standard	Standard_American
1UCLA_073	A6514	2019_03	Control	Normal	Female	34	29.31012344	Non_Hispanic_White	Any_postgraduate_education	3	0	38	Standard	Modified_American
1UCLA_284	A6518	2019_03	Control	Normal	Male	31	25.1071434	Non_Hispanic_White	College_grad	3	1	32	Standard	Modified_American
1UCLA_220	A6524	2019_03	Control	Normal	Female	24	26.09117889	Black	Any_postgraduate_education	3	1	55	Standard	Modified_American
1UCLA_173	A6526	2019_03	Control	Normal	Female	31	24.53326607	Black	Any_postgraduate_education	0	0	27	Standard	Modified_American
1UCLA_103	A6531	2019_03	Control	Normal	Female	22	18.80212975	Asian	High_school_grad	0	0	24	Standard	Modified_American
1UCLA_455	A6532	2019_06	IBS	Unspecified	Female	24	23.00593185	Hispanic	Some_college	15	3	39	Restrictive	Lactose_free
1UCLA_071	A6534	2019_03	IBS	Diarrhea	Male	29	22.29442596	Non_Hispanic_White	Any_postgraduate_education	11	7	55	Restrictive	Lactose_free
1UCLA_193	A6535	2019_03	IBS	Unspecified	Male	60	25.32857895	Non_Hispanic_White	College_grad	2	0	29	Standard	Mediterranean
1UCLA_322	A6538	2019_06	IBS	Constipation	Female	21	25.01555252	Hispanic	College_grad	10	3	41	Restrictive	Gluten_free
1UCLA_175	A6542	2019_03	Control	Normal	Female	36	21.63076973	Non_Hispanic_White	College_grad	8	2	25	Other	Vegetarian
1UCLA_196	A6566	2019_03	IBS	Mixed	Female	34	24.79717827	Asian	Any_postgraduate_education	10	8	51	Restrictive	Lactose_free
1UCLA_180	A6571	2019_03	Control	Normal	Male	21	29.73722076	Non_Hispanic_White	Some_college	11	4	38	Restrictive	FODMAPS
1UCLA_198	A6573	2019_03	IBS	Mixed	Male	50	29.28473282	Hispanic	Any_postgraduate_education	10	6	29	Standard	Standard_American
1UCLA_187	A6575	2019_03	IBS	Constipation	Female	26	20.19198799	Hispanic	College_grad	18	2	61	Standard	Modified_American
1UCLA_102	A6576	2019_03	IBS	Diarrhea	Male	38	23.77294731	Non_Hispanic_White	Any_postgraduate_education	3	4	40	Standard	Standard_American
1UCLA_431	A6578	2019_06	IBS	Diarrhea	Male	19	24.8535347	Asian	Some_college	5	1	43	Restrictive	Lactose_free
1UCLA_169	A6583	2019_03	IBS	Mixed	Female	21	22.67170525	Asian	High_school_grad	10	1	30	Standard	Modified_American
1UCLA_162	A6587	2019_03	Control	Normal	Male	20	23.62162209	Black	Some_college	4	0	25	Standard	Standard_American
1UCLA_116	A6592	2019_03	IBS	Diarrhea	Male	23	30.51215363	Hispanic	Some_college	9	3	41	Standard	Standard_American
1UCLA_043	A6595	2019_03	Control	Normal	Male	45	29.8138485	Non_Hispanic_White	College_grad	0	0	26	Standard	Modified_American
1UCLA_011	A6597	2019_03	Control	Normal	Male	24	27.5659256	Multiracial	College_grad	3	0	26.31579018	Standard	Standard_American
1UCLA_111	A6603	2019_03	IBS	Diarrhea	Male	20	24.2159214	Multiracial	Some_college	7	3	43	Standard	Modified_American
1UCLA_019	A6606	2019_03	IBS	Diarrhea	Male	23	21.13159752	Asian	High_school_grad	13	12	68	Standard	Standard_American
1UCLA_154	A6607	2019_03	Control	Normal	Male	24	25.9389019	Multiracial	College_grad	4	1	31	Standard	Modified_American
1UCLA_033	A6619	2019_03	Control	Normal	Male	21	29.28514099	Asian	College_grad	13	8	41	Standard	Modified_American
1UCLA_008	A6622	2019_03	Control	Normal	Female	20	20.92132187	Asian	College_grad	3	3	47	Standard	Modified_American
1UCLA_334	A6623	2019_06	Control	Normal	Female	48	34.92292404	Hispanic	Some_high_school	0	0	20	Standard	Standard_American
1UCLA_029	A6624	2019_03	IBS	Unspecified	Male	32	22.87085915	Asian	Any_postgraduate_education	2	0	39	Restrictive	Lactose_free
1UCLA_007	A6644	2019_03	Control	Normal	Female	33	29.33478355	Multiracial	College_grad	11	9	27	Standard	Modified_American
1UCLA_005	A6646	2019_03	IBS	Diarrhea	Male	22	25.82448959	Non_Hispanic_White	Some_college	7	5	39	Other	Paleo
1UCLA_108	A6647	2019_03	IBS	Constipation	Female	33	30.0727787	Multiracial	Any_postgraduate_education	5	1	34	Standard	Modified_American
1UCLA_296	A6649	2019_03	Control	Normal	Female	53	29.33496857	Black	Some_college	1	0	34	Standard	Modified_American
1UCLA_012	A6652	2019_03	IBS	Mixed	Female	48	31.49440002	Non_Hispanic_White	College_grad	6	4	55	Standard	Modified_American
1UCLA_184	A6655	2019_03	Control	Normal	Female	19	26.6027832	Asian	Some_college	0	1	33	Standard	Modified_American
1UCLA_040	A6661	2019_03	Control	Normal	Female	28	26.54197884	Non_Hispanic_White	Some_college	1	0	35	Standard	Mediterranean
1UCLA_020	A6662	2019_03	IBS	Mixed	Female	19	20.69898224	Asian	Some_college	5	1	23	Standard	Mediterranean
1UCLA_054	A6663	2019_03	IBS	Unspecified	Female	27	21.12252808	Asian	College_grad	5	1	30	Restrictive	Lactose_free
1UCLA_006	A6665	2019_03	IBS	Constipation	Female	24	22.72894859	Non_Hispanic_White	College_grad	8	4	43	Standard	Modified_American
1UCLA_331	A6669	2019_06	Control	Normal	Female	30	32.34347153	Hispanic	Some_college	2	1	27	Standard	Modified_American
1UCLA_039	A6673	2019_03	Control	Normal	Female	40	25.87285423	Asian	College_grad	0	0	20	Standard	Standard_American
1UCLA_239	A6674	2019_03	Control	Normal	Female	34	25.95541	Multiracial	Any_postgraduate_education	9	3	37	Standard	Modified_American
1UCLA_068	A6676	2019_03	IBS	Mixed	Male	39	24.32795143	Non_Hispanic_White	Any_postgraduate_education	9	4	52	Other	Vegetarian
1UCLA_060	A6684	2019_03	Control	Normal	Female	35	23.04277802	Multiracial	College_grad	1	1	23	Standard	Standard_American
1UCLA_344	A6686	2019_06	Control	Normal	Female	38	31.97105789	Hispanic	College_grad	5	2	27	Restrictive	Gluten_free
1UCLA_070	A6693	2019_03	IBS	Mixed	Male	21	22.54195023	Hispanic	Some_college	7	2	36	Standard	Modified_American
1UCLA_243	A6695	2019_03	Control	Normal	Female	45	27.38489151	Asian	College_grad	0	1	23	Standard	Modified_American
1UCLA_232	A6699	2019_03	Control	Normal	Male	18	29.41984749	Hispanic	High_school_grad	3	2	22	Standard	Modified_American
1UCLA_052	A6702	2019_03	IBS	Unspecified	Male	49	23.05497742	Non_Hispanic_White	Any_postgraduate_education	9	1	41	Standard	Mediterranean
1UCLA_490	A6704	2019_06	Control	Normal	Female	30	33.94458008	Asian	Any_postgraduate_education	4	4	39	Standard	Standard_American
1UCLA_245	A6713	2019_03	Control	Normal	Female	34	29.2611866	Hispanic	College_grad	3	1	26	Standard	Standard_American
1UCLA_126	A6719	2019_03	IBS	Unspecified	Female	34	27.98100853	Black	Some_college	2	1	31	Standard	Modified_American
1UCLA_025	A6727	2019_03	IBS	Diarrhea	Female	28	23.52738953	Non_Hispanic_White	Any_postgraduate_education	3	1	32	Other	Paleo
1UCLA_112	A6731	2019_03	IBS	Unspecified	Male	28	22.095438	Non_Hispanic_White	Any_postgraduate_education	5	2	41	Standard	Modified_American
1UCLA_107	A6738	2019_03	IBS	Diarrhea	Male	21	20.76791382	Asian	Some_college	11	1	44	Other	Vegetarian
1UCLA_221	A6739	2019_03	Control	Normal	Male	23	30.67488289	Multiracial	College_grad	6	0	25	Standard	Modified_American
1UCLA_176	A6740	2019_03	IBS	Unspecified	Female	24	21.07760048	Non_Hispanic_White	Any_postgraduate_education	6	0	32	Restrictive	Gluten_free
1UCLA_004	A6742	2019_03	IBS	Diarrhea	Female	22	24.14343452	Asian	Some_college	8	3	47	Standard	Standard_American
1UCLA_048	A6745	2019_03	IBS	Mixed	Female	27	26.11142921	Non_Hispanic_White	College_grad	7	0	40	Standard	Modified_American
1UCLA_037	A6746	2019_03	IBS	Diarrhea	Female	30	34.46912003	Hispanic	College_grad	7	3	31	Standard	Mediterranean
1UCLA_226	A6748	2019_03	Control	Normal	Male	28	30.66345215	Hispanic	Any_postgraduate_education	4	1	37	Standard	Modified_American
1UCLA_342	A6749	2019_06	Control	Normal	Female	25	32.50688553	Hispanic	Some_college	6	4	37	Standard	Modified_American
1UCLA_030	A6750	2019_03	IBS	Mixed	Female	26	23.08319092	Hispanic	College_grad	4	1	30	Other	Vegan
1UCLA_013	A6752	2019_03	IBS	Diarrhea	Female	39	21.94857597	Hispanic	Any_postgraduate_education	0	0	25	Restrictive	Gluten_free
1UCLA_488	A6757	2019_06	Control	Normal	Female	22	34.10175323	Multiracial	College_grad	5	0	20	Standard	Modified_American
1UCLA_323	A6759	2019_06	Control	Normal	Female	33	30.99647331	Hispanic	College_grad	3	1	29.47368431	Standard	Modified_American
1UCLA_104	A6763	2019_03	IBS	Constipation	Female	20	31.22585678	Hispanic	Some_college	4	1	33	Standard	Modified_American
1UCLA_024	A6764	2019_03	IBS	Diarrhea	Female	60	28.45627022	Non_Hispanic_White	Any_postgraduate_education	3	1	24	Other	Paleo
1UCLA_018	A6765	2019_03	IBS	Constipation	Female	23	26.54494095	Non_Hispanic_White	College_grad	9	6	55	Standard	Modified_American
1UCLA_059	A6771	2019_03	IBS	Mixed	Female	27	19.06835365	Asian	Any_postgraduate_education	14	10	26	Standard	Modified_American
1UCLA_307	A6772	2019_06	Control	Normal	Female	54	34.6986618	Black	Any_postgraduate_education	0	0	25	Standard	Standard_American
1UCLA_166	A6773	2019_03	IBS	Diarrhea	Male	26	19.12837791	Asian	College_grad	9	2	44	Other	Vegetarian
1UCLA_309	A6779	2019_06	Control	Normal	Female	47	32.23633194	Hispanic	Some_college	3	5	35	Standard	Modified_American
1UCLA_237	A6781	2019_03	Control	Normal	Female	28	27.18821144	Non_Hispanic_White	Some_college	1	0	29	Other	Paleo
1UCLA_461	A6782	2019_06	Control	Normal	Female	31	31.8804245	Hispanic	College_grad	13	3	27	Standard	Standard_American
1UCLA_002	A6783	2019_03	Control	Normal	Female	46	21.1105957	Non_Hispanic_White	Some_college	2	1	36	Other	Vegetarian
1UCLA_482	A6791	2019_06	IBS	Constipation	Female	34	24.49268723	Non_Hispanic_White	Any_postgraduate_education	13	5	42	Standard	Mediterranean
1UCLA_234	A6797	2019_03	Control	Normal	Female	22	29.48440361	Hispanic	College_grad	7	2	36	Standard	Mediterranean
1UCLA_219	A6801	2019_03	Control	Normal	Male	21	29.00694275	Non_Hispanic_White	Some_college	0	0	23	Standard	Standard_American
1UCLA_027	A6802	2019_03	Control	Normal	Male	30	30.59674644	Non_Hispanic_White	Any_postgraduate_education	1	0	21	Standard	Modified_American
1UCLA_021	A6803	2019_03	Control	Normal	Male	21	24.79885674	Hispanic	Some_college	0	0	25	Standard	Modified_American
1UCLA_156	A6810	2019_03	IBS	Mixed	Female	18	29.9502964	Black	Some_college	1	0	28	Standard	Modified_American
1UCLA_090	A6812	2019_03	Control	Normal	Female	21	27.1367569	Asian	College_grad	0	1	22	Standard	Standard_American
1UCLA_204	A6815	2019_03	Control	Normal	Female	21	27.27689552	Asian	College_grad	5	1	42	Standard	Standard_American
1UCLA_253	A6820	2019_03	Control	Normal	Female	54	28.23571205	Asian	College_grad	0	0	36	Standard	Modified_American
1UCLA_240	A6822	2019_03	Control	Normal	Female	50	29.27552605	Black	Any_postgraduate_education	0	0	26	Restrictive	Lactose_free
1UCLA_017	A6828	2019_03	IBS	Diarrhea	Female	25	17.41913414	Asian	College_grad	2	0	37	Standard	Standard_American
1UCLA_468	A6831	2019_06	Control	Normal	Female	31	30.60000038	Non_Hispanic_White	Any_postgraduate_education	1	0	35	Other	Vegan
1UCLA_077	A6834	2019_03	IBS	Mixed	Female	51	27.98538589	Non_Hispanic_White	Any_postgraduate_education	14	7	39	Other	Paleo
1UCLA_465	A6844	2019_06	Control	Normal	Female	28	31.8820858	Hispanic	College_grad	4	2	29	Other	Vegetarian
1UCLA_343	A6851	2019_06	Control	Normal	Female	20	30.30980873	Asian	Some_college	8	4	47	Standard	Standard_American
1UCLA_050	A6852	2019_03	Control	Normal	Male	18	22.29636574	Black	Some_college	1	3	28	Standard	Standard_American
1UCLA_097	A6858	2019_03	Control	Normal	Female	27	25.38611031	Non_Hispanic_White	Any_postgraduate_education	5	1	47	Standard	Modified_American
1UCLA_038	A6861	2019_03	Control	Normal	Female	37	25.64011574	Hispanic	Any_postgraduate_education	2	0	25	Restrictive	Gluten_free
1UCLA_328	A6865	2019_06	Control	Normal	Female	25	30.00627518	Hispanic	Any_postgraduate_education	9	4	41	Other	Vegetarian
1UCLA_476	A6867	2019_06	Control	Normal	Female	23	33.78305435	Hispanic	College_grad	4	4	48	Standard	Modified_American
1UCLA_045	A6869	2019_03	IBS	Mixed	Female	27	30.92338181	Non_Hispanic_White	Any_postgraduate_education	5	4	35	Restrictive	Gluten_free
1UCLA_164	A6872	2019_03	Control	Normal	Female	54	29.05023384	Black	Some_college	1	0	23	Standard	Mediterranean
1UCLA_280	A6879	2019_03	Control	Normal	Female	20	29.43779373	Asian	Some_college	8	0	40	Standard	Standard_American
1UCLA_355	A6886	2019_06	Control	Normal	Female	53	31.50473976	Hispanic	Any_postgraduate_education	11	13	60	Restrictive	Lactose_free
1UCLA_333	A6887	2019_06	Control	Normal	Female	48	29.40923691	Non_Hispanic_White	Any_postgraduate_education	2	0	24	Other	Vegetarian
1UCLA_015	A6889	2019_03	IBS	Constipation	Female	28	17.80378723	Asian	Any_postgraduate_education	4	2	42	Standard	Modified_American
1UCLA_016	A6890	2019_03	Control	Normal	Female	19	26.49310493	Non_Hispanic_White	Some_college	6	0	36	Standard	Modified_American
1UCLA_058	A6892	2019_03	IBS	Diarrhea	Female	42	32.43823242	Hispanic	Any_postgraduate_education	4	0	27	Other	Pescetarian
1UCLA_231	A6895	2019_03	Control	Normal	Female	19	28.49072266	Hispanic	High_school_grad	5	2	27	Restrictive	Lactose_free
1UCLA_072	A6896	2019_03	IBS	Diarrhea	Male	21	19.93913269	Non_Hispanic_White	Some_college	6	3	32	Restrictive	Lactose_free
1UCLA_023	A6898	2019_03	IBS	Diarrhea	Female	25	27.98100853	Asian	Any_postgraduate_education	12	0	45	Other	Vegetarian
1UCLA_044	A6900	2019_03	IBS	Diarrhea	Male	25	21.54008675	Asian	Some_college	2	0	27	Standard	Standard_American
1UCLA_010	A6903	2019_03	IBS	Diarrhea	Male	22	22.23775482	Asian	Some_college	6	1	38	Standard	Modified_American
1UCLA_207	A6904	2019_03	Control	Normal	Male	47	30.39863014	Non_Hispanic_White	Any_postgraduate_education	3	1	28	Standard	Modified_American
1UCLA_014	A6906	2019_03	IBS	Constipation	Female	20	20.92132187	Asian	Some_college	9	4	34	Standard	Modified_American
1UCLA_093	A6907	2019_03	IBS	Unspecified	Female	19	21.48055649	Multiracial	Some_college	0	0	26	Other	Pescetarian
1UCLA_081	A6908	2019_03	Control	Normal	Female	38	29.7093029	Asian	Any_postgraduate_education	8	5	43	Standard	Standard_American
1UCLA_055	A6909	2019_03	IBS	Unspecified	Male	21	20.78567505	Non_Hispanic_White	Some_college	10	0	40	Standard	Modified_American
1UCLA_046	A6911	2019_03	IBS	Constipation	Female	21	20.66571236	Asian	High_school_grad	10	4	41	Standard	Modified_American
1UCLA_056	A6920	2019_03	IBS	Constipation	Female	21	24.02272987	Multiracial	Some_college	10	4	35	Standard	Mediterranean
1UCLA_483	A6921	2019_06	Control	Normal	Female	21	32.49370575	Hispanic	College_grad	8	4	42	Standard	Standard_American
1UCLA_094	A6925	2019_03	IBS	Diarrhea	Male	20	32.49556732	Non_Hispanic_White	Some_college	2	0	43	Standard	Standard_American
1UCLA_066	A6931	2019_03	IBS	Diarrhea	Male	21	25.03307343	Asian	Some_college	1	3	38	Standard	Modified_American
1UCLA_257	A6937	2019_03	Control	Normal	Male	27	29.63462067	Hispanic	High_school_grad	6	3	34	Standard	Modified_American
1UCLA_062	A6941	2019_03	IBS	Unspecified	Female	53	24.65561676	Hispanic	College_grad	3.5	2	22	Restrictive	Gluten_free
1UCLA_492	A6942	2019_06	Control	Normal	Male	30	27.87569618	Non_Hispanic_White	Any_postgraduate_education	8	2	40	Standard	Modified_American
1UCLA_042	A6943	2019_03	IBS	Constipation	Female	22	16.64819336	Non_Hispanic_White	Some_college	6	2	40	Restrictive	Gluten_free
1UCLA_211	A6945	2019_03	Control	Normal	Male	45	33.83707428	Non_Hispanic_White	Any_postgraduate_education	4	1	24	Standard	Standard_American
1UCLA_082	A6946	2019_03	IBS	Diarrhea	Male	27	28.85408211	Non_Hispanic_White	Any_postgraduate_education	12	2	39	Other	Paleo
1UCLA_085	A6949	2019_03	Control	Normal	Male	32	25.60092545	Non_Hispanic_White	Any_postgraduate_education	1	2	24	Standard	Mediterranean
1UCLA_031	A6951	2019_03	Control	Normal	Female	20	25.7008152	Multiracial	Some_college	0	0	22	Other	Pescetarian
1UCLA_089	A6952	2019_03	Control	Normal	Male	23	26.99459076	Hispanic	Some_college	5	0	44	Standard	Modified_American
1UCLA_057	A6954	2019_03	Control	Normal	Male	26	26.87863541	Non_Hispanic_White	College_grad	3	3	25	Standard	Mediterranean
1UCLA_049	A6956	2019_03	Control	Normal	Female	40	23.18034554	Hispanic	High_school_grad	0	0	20	Standard	Modified_American
1UCLA_266	A6957	2019_03	Control	Normal	Male	25	33.67993927	Non_Hispanic_White	Any_postgraduate_education	5	2	36	Standard	Standard_American
1UCLA_063	A6958	2019_03	IBS	Diarrhea	Female	25	20.97166061	Non_Hispanic_White	Any_postgraduate_education	13	5	56	Other	Vegetarian
1UCLA_064	A6959	2019_03	Control	Normal	Female	48	27.77640533	Black	College_grad	2	3	32	Standard	Standard_American
1UCLA_475	A6963	2019_06	IBS	Mixed	Female	22	24.60803413	Asian	Some_college	11	4	57	Standard	Standard_American
1UCLA_069	A6964	2019_06	Control	Normal	Female	24	26.18120766	Non_Hispanic_White	Any_postgraduate_education	5	2	35	Standard	Modified_American
1UCLA_456	A6971	2019_03	Control	Normal	Female	19	33.38645935	Multiracial	Some_college	11	5	53	Standard	Standard_American
1UCLA_206	A6974	2019_03	Control	Normal	Male	50	31.46947289	Non_Hispanic_White	College_grad	2	1	33	Restrictive	Gluten_free
1UCLA_349	A6975	2019_06	IBS	Diarrhea	Female	22	19.04361725	Non_Hispanic_White	College_grad	3	4	44	Restrictive	Lactose_free
1UCLA_051	A6976	2019_03	IBS	Diarrhea	Female	21	23.70528984	Hispanic	Some_college	6	2	37	Standard	Modified_American
1UCLA_088	A6987	2019_03	IBS	Constipation	Female	18	22.59412384	Multiracial	Some_college	7	5	38	Standard	Modified_American
1UCLA_022	A6989	2019_03	IBS	Diarrhea	Male	36	23.21786499	Non_Hispanic_White	Some_college	2	2	37	Standard	Standard_American
1UCLA_316	A6990	2019_06	Control	Normal	Female	41	32.31847382	Black	College_grad	2	0	22	Standard	Standard_American
1UCLA_326	A6991	2019_06	Control	Normal	Female	27	24.3821907	Asian	Any_postgraduate_education	2	1	36	Standard	Modified_American
1UCLA_098	A6994	2019_03	IBS	Diarrhea	Female	21	20.84859467	Non_Hispanic_White	Some_college	7	1	38	Restrictive	Lactose_free
1UCLA_225	A6995	2019_03	Control	Normal	Male	20	31.73756981	Black	Some_college	8	6	42	Standard	Standard_American
1UCLA_083	A6997	2019_03	IBS	Constipation	Female	20	22.99821091	Non_Hispanic_White	Some_college	6	3	28	Standard	Modified_American
1UCLA_235	A7000	2019_03	Control	Normal	Male	44	32.13946915	Hispanic	College_grad	4	1	21	Standard	Modified_American
1UCLA_041	A7001	2019_03	IBS	Constipation	Female	19	20.38284111	Multiracial	Some_college	12	1	52	Standard	Modified_American
1UCLA_065	A7002	2019_03	IBS	Mixed	Female	28	22.81163216	Non_Hispanic_White	Any_postgraduate_education	11	2	32	Standard	Standard_American
1UCLA_337	A7003	2019_06	Control	Normal	Female	20	31.66589355	Non_Hispanic_White	High_school_grad	2	0	24	Standard	Modified_American
1UCLA_079	A7004	2019_03	IBS	Diarrhea	Male	20	21.33683777	Non_Hispanic_White	Some_college	5	4	41	Other	Pescetarian
1UCLA_035	A7007	2019_03	IBS	Diarrhea	Female	21	26.67468452	Non_Hispanic_White	Some_college	2	0	25	Restrictive	Lactose_free
1UCLA_092	A7008	2019_03	Control	Normal	Female	36	22.85554314	Asian	Any_postgraduate_education	7	3	35	Standard	Mediterranean
1UCLA_498	A7009	2019_06	IBS	Diarrhea	Male	25	24.2741127	Multiracial	Some_college	6	2	38	Other	Vegan
1UCLA_236	A7010	2019_03	Control	Normal	Male	32	34.79986572	Multiracial	Any_postgraduate_education	10	10	50	Standard	Standard_American
1UCLA_397	A7013	2019_06	Control	Normal	Male	27	27.71545982	Hispanic	College_grad	12	4	61	Standard	Mediterranean
1UCLA_429	A7021	2019_06	Control	Normal	Female	22	30.18997192	Hispanic	College_grad	5	4	38.94736862	Standard	Standard_American
1UCLA_459	A7025	2019_06	Control	Normal	Female	33	25.27993011	Non_Hispanic_White	Any_postgraduate_education	7	0	39	Standard	Mediterranean
1UCLA_301	A7040	2019_06	IBS	Constipation	Female	20	25.33718491	Non_Hispanic_White	Some_college	2	0	21	Standard	Modified_American
1UCLA_387	A7065	2019_06	Control	Normal	Female	44	25.59423065	Hispanic	Any_postgraduate_education	2	1	29	Restrictive	Gluten_free
1UCLA_477	A7066	2019_06	IBS	Mixed	Female	19	19.64848137	Hispanic	Some_college	5	1.166666627	30	Other	Pescetarian
1UCLA_500	A7093	2019_06	IBS	Diarrhea	Female	18	21.9219532	Multiracial	High_school_grad	2	0	22	Other	Paleo
1UCLA_348	A7101	2019_06	IBS	Constipation	Female	23	20.28902435	Hispanic	Some_college	6	4.666666508	35	Other	Vegan
1UCLA_480	A7111	2019_06	IBS	Diarrhea	Female	25	20.46603584	Hispanic	Any_postgraduate_education	8	2	37	Restrictive	Gluten_free
1UCLA_346	A7144	2019_06	Control	Normal	Male	42	29.12428665	Asian	College_grad	2	6	44	Standard	Modified_American
1UCLA_487	A7150	2019_06	IBS	Constipation	Female	55	30.38137627	Non_Hispanic_White	College_grad	9	8	26	Standard	Mediterranean
1UCLA_454	A7152	2019_06	Control	Normal	Male	38	23.89248466	Asian	College_grad	1	1	37	Standard	Standard_American
1UCLA_493	A7154	2019_06	IBS	Constipation	Female	25	20.85314941	Non_Hispanic_White	Any_postgraduate_education	2	0	27	Restrictive	Lactose_free
1UCLA_356	A7156	2019_06	Control	Normal	Male	29	16.91334343	Asian	College_grad	0	4	31	Standard	Modified_American
1UCLA_495	A7166	2019_06	IBS	Diarrhea	Male	60	26.54530716	Hispanic	Any_postgraduate_education	8	1	32	Standard	Modified_American
1UCLA_339	A7212	2019_06	IBS	Constipation	Female	28	20.61558723	Hispanic	College_grad	1	7	41	Standard	Modified_American
1UCLA_491	A7218	2019_06	IBS	Diarrhea	Female	33	21.96321487	Multiracial	Some_college	15	8	28	Other	Vegan
1UCLA_347	A7235	2019_06	IBS	Mixed	Female	22	20.72335625	Non_Hispanic_White	Some_college	7	2	35	Other	Pescetarian
